# Supplementary material for: Users’ preferences and perceptions of the comprehensibility and readability of medication labels
Source: PLoS One. 2019 Feb 22;14(2):e0212173. doi: 10.1371/journal.pone.0212173 (PMC6386266; doi:10.1371/journal.pone.0212173)
Supplement: S1 Dataset — (XLSX) [file pone.0212173.s001.xlsx]

## Sheet: Data View
ID_VISITA	V2	V3	V6	V7	V8	V9	V11_R1	V11_R2	V11_R3	V13	V14	V21	V22	V26	V27	V28_a	V28_b	V28_c	V28_d	V28_e	V28_f	V29	V30	V33	V34	V35	V36	V37	V38	V39	V40	V41	V42	V43	V45	idade	raca	escola	local1	local2	local3	rendac	satisf	entende	ler	sexo	raca1	idade4c	escola3c
10000003035849206286706120170822125330	1	28	2	1	2	2	98	0	0	2	1	3	3	1	1	1	2	1	2	2	1	5			2	2	2						2	1	1	2	1	2				1	0	0	0	1	0	1	1
10000007735849206286507320170821145946	2	43	1	4	1	2	98	0	0	2	2	3	2	1	1	1	1	1	1	1	1	1						2	1	1			2	2	1	3	2	1				1	0	0	1	0	1	2	2
10000003135849206286305220170817154444	2	28	2	4	2	2	98	0	0	2	2	3	3	1	1	1	1	1	1	2	1	9						1	2	2			2	1	1	2	2	2				1	1	0	0	0	1	1	1
10000001035849206286305220170816145638	1	19	1	1	2	2	98	0	0	2	2	2	2	1	1	1	1	1	1	2	2	7						1	2	1			1	2	1	1	1	1				1	0	1	1	1	0	0	2
10000003835849206287122020170826182216	2	80	1	98	1	1	98	0	0	2	2	2	2	1	1	1	2	1	2	2	2	5	98	2									1	1	2	4		1				2	0	1	1	0		3	2
10000002635849206286513120170822112524	1	27	2	4	2	2	98	0	0	2	1	2	2	2	2	1	1	1	2	2	1	5						1	2	2			3	2	2	2	2	2				2	0	1	1	1	1	1	1
10000003135849206286513120170822123242	1	33	2	4	2	2	98	0	0	1	1	2	3	1	1	2	2	2	2	2	1	10						1	2	2			2	1	2	2	2	2				2	1	1	0	1	1	1	1
10000002535849206286513120170822110706	1	31	1	2	2	2	98	0	0	2	2	2	3	1	1	1	1	1	1	1	1	5						2	2	1			2	2	2	2	2	1				2	0	1	0	1	1	1	2
10000000435849206286513120170821101407	2	60	1	4	2	2	98	0	0	2	2	3	3	1	1	1	1	1	1	1	1	9						1	1	1			1	1	2	4	2	1				2	1	0	0	0	1	3	2
10000000535849206286513120170821102703	2	88	1	1	2	2	98	0	0	1	2	3	3	1	1	1	1	1	2	1	1	10						2	2	2			2	2	2	4	1	1				2	1	0	0	0	0	3	2
10000000735849206286305220170816115104	1	36	1	2	2	2	98	0	0	2	2	1	3	1	1	1	1	2	2	2	1	8						1	1	2			1	1	2	2	2	1				2	1	1	0	1	1	1	2
10000013435849206286595820170904182715	1	19	2	1	2	1	98	0	0	2	2	3	3	1	1	1	2	1	2	2	1	8	4	2									1	2	2	1	1	2				2	1	0	0	1	0	0	1
10000000835849206286513120170821112352	2	49	1	1	2	2	98	0	0	2	2	1	1	1	1	1	1	1	1	1	1	7						1	1	2			2	2	3	3	1	1				3	0	1	1	0	0	2	2
10000000435849206286706120170821092338	2	51	1	4	1	1	98	0	0	2	1	3	3	1	1	1	1	1	1	1	1	7			2	2	2						2	2	3	3	2	1				3	0	0	0	0	1	2	2
10000005435849206286305220170819114300	1	26	4	4	2	2	98	0	0	2	1	3	3	1	1	1	1	98	1	1	1	8						2	1	2			2	2	3	2	2	3				3	1	0	0	1	1	1	0
10000013835849206286793920170828141316	2	28	4	4	2	2	98	0	0	2	1	3	3	2	2	1	1	1	2	2	1	6			2	2	2						2	2	3	2	2	3				3	0	0	0	0	1	1	0
10000001935849206286305220170815155517	1	57	1	1	2	2	98	0	0	2	2	2	1	1	1	1	1	1	1	1	1	3	1	2									2	2	3	3	1	1				3	0	1	1	1	0	2	2
10000001335849206286513120170821140849	1	19	2	2	2	2	98	0	0	1	1	2	3	1	1	1	1	1	2	1	1	6						2	1	2			2	2	4	1	2	2				3	0	1	0	1	1	0	1
10000005535849206033560820170818150115	1	43	2	2	1	1	98	0	0	2	2	1	1	1	1	1	1	1	2	2	1	5									2	2	2	2	4	3	2	2				3	0	1	1	1	1	2	1
10000004135849206286513120170825122834	1	35	2	1	2	2	98	0	0	1	1	2	1	1	1	1	2	1	1	2	1	6						1	2	1			1	1	4	2	1	2				3	0	1	1	1	0	1	1
10000005535849206286750920170818103825	1	46	2	4	2	2	98	3	0	2	2	2	2	1	1	1	1	1	1	2	2	6	4	2									2	2	4	3	2	2		3		3	0	1	1	1	1	2	1
10000011535849206287122020170902175810	2	43	2	4	1	1	98	0	0	2	2	3	3	1	1	1	1	1	2	2	1	7	4	2									2	2	4	3	2	2				3	0	0	0	0	1	2	1
10000000635849206286867120170814115444	2	58	4	1	2	2	98	0	0	2	2	3	3	1	1	1	1	1	2	2	1	8			2	2	2						2	2	5	3	1	3				4	1	0	0	0	0	2	0
10000002035849206286305220170815161743	1	41	4	2	2	2	98	3	0	2	2	2	2	1	1	1	1	1	98	98	1	5	3	2									2	1	6	3	2	3		3		4	0	1	1	1	1	2	0
10000009235849206286595820170831103349	1	47	1	4	2	2	3	0	0	1	2	2	2	2	2	1	1	1	2	1	1	5	3	2									1	2	1	3	2	1	3			1	0	1	1	1	1	2	2
10000010335849206286595820170831124940	2	47	1	2	2	2	3	0	0	2	2	2	2	1	1	1	1	1	1	1	1	9	3	2									1	2	1	3	2	1	3			1	1	1	1	0	1	2	2
10000009135849206286595820170831101104	2	41	2	1	2	2	3	0	0	1	1	3	3	1	1	1	1	1	1	1	1	8	4	2									2	2	1	3	1	2	3			1	1	0	0	0	0	2	1
10000010535849206286595820170831131315	1	28	1	4	1	2	3	1	0	2	2	3	3	1	1	1	1	1	2	1	1	1	2	2									2	2	1	2	2	1	3	1		1	0	0	0	1	1	1	2
10000016535849206287122020170911130903	2	47	1	4	2	2	3	0	0	2	1	1	1	1	1	1	1	1	1	1	1	5	4	2									2	2	1	3	2	1	3			1	0	1	1	0	1	2	2
10000016335849206287122020170911120546	2	29	1	2	2	2	3	0	0	2	1	3	3	1	1	1	1	1	2	2	1	5	4	2									1	1	1	2	2	1	3			1	0	0	0	0	1	1	2
10000014635849206286728520170831191803	1	22	2	4	2	2	3	0	0	2	2	1	2	1	1	1	2	1	2	2	1	9	3	2									2	2	1	1	2	2	3			1	1	1	1	1	1	0	1
10000013135849206286728520170831175056	2	38	4	2	2	2	3	0	0	2	1	3	3	1	1	1	1	1	1	2	1	7	3	2									2	2	1	2	2	3	3			1	0	0	0	0	1	1	0
10000015735849206286757420170831100444	1	30	4	1	2	2	3	0	0	2	1	3	2	1	1	1	1	1	1	1	1	6	4	2									2	2	1	2	1	3	3			1	0	0	1	1	0	1	0
10000016035849206286757420170831110540	1	27	4	1	2	2	3	0	0	2	1	3	3	1	1	1	1	1	1	1	1	7	3	2									1	1	1	2	1	3	3			1	0	0	0	1	0	1	0
10000014535849206286728520170831191425	2	44	2	4	2	2	3	0	0	2	2	2	2	1	1	1	2	1	1	1	1	6	3	2									2	2	1	3	2	2	3			1	0	1	1	0	1	2	1
10000015635849206286757420170831094453	1	23	4	1	2	2	3	0	0	2	1	3	3	1	1	1	1	1	2	2	1	8	2	2									2	2	1	1	1	3	3			1	1	0	0	1	0	0	0
10000014435849206286728520170831190632	2	19	1	2	2	2	3	0	0	2	1	2	2	1	1	1	2	1	1	2	1	8	2	2									2	2	1	1	2	1	3			1	1	1	1	0	1	0	2
10000018835849206287131120170831130055	2	25	1	4	2	1	3	0	0	2	1	2	2	1	1	1	1	1	2	2	2	7	3	2									1	1	1	2	2	1	3			1	0	1	1	0	1	1	2
10000018535849206287131120170831112936	1	20	1	4	2	2	3	0	0	2	2	2	2	1	1	1	1	1	1	1	1	5	3	2									2	2	1	1	2	1	3			1	0	1	1	1	1	0	2
10000018635849206287131120170831115505	1	22	1	1	2	2	3	0	0	2	2	2	2	1	1	1	1	1	1	1	1	8	2	2									2	2	1	1	1	1	3			1	1	1	1	1	0	0	2
10000018735849206287131120170831124103	2	25	4	4	2	1	3	0	0	1	1	3	3	1	1	1	1	1	1	2	1	7	1	2									2	2	1	2	2	3	3			1	0	0	0	0	1	1	0
10000014735849206286728520170831192139	2	23	2	4	2	2	3	2	0	2	2	2	2	1	1	1	1	1	1	1	1	6	2	2									2	2	1	1	2	2	3	2		1	0	1	1	0	1	0	1
10000017935849206286259120170831111606	2	36	4	98	2	2	3	0	0	1	1	2	1	1	1	1	1	1	2	2	2	4	4	2									2	2	1	2		3	3			1	0	1	1	0		1	0
10000008135849206286595820170829175026	1	30	4	4	2	2	3	0	0	2	2	2	2	1	1	1	2	1	1	1	2	7	4	2									2	2	1	2	2	3	3			1	0	1	1	1	1	1	0
10000008735849206286595820170830100414	1	26	4	1	2	1	3	0	0	2	2	1	1	1	1	2	1	1	1	1	2	5	4	2									2	2	1	2	1	3	3			1	0	1	1	1	0	1	0
10000007935849206286595820170829171300	2	37	2	4	2	2	3	0	0	2	1	1	1	1	1	1	1	1	2	1	1	5	1	3									1	1	1	2	2	2	3			1	0	1	1	0	1	1	1
10000008835849206286595820170830104437	2	54	2	2	1	2	3	0	0	2	1	2	2	1	1	1	1	1	2	1	1	7	2	2									2	2	1	3	2	2	3			1	0	1	1	0	1	2	1
10000015535849206286595820170909180659	1	29	2	2	2	2	3	1	0	2	2	3	3	1	1	2	2	2	2	2	2	10	4	2									2	2	1	2	2	2	3	1		1	1	0	0	1	1	1	1
10000018935849206286595820170920200232	2	19	1	4	2	2	3	0	0	2	2	2	2	1	1	1	1	1	1	1	2	9	4	2									2	2	1	1	2	1	3			1	1	1	1	0	1	0	2
10000018735849206286595820170920185611	2	28	1	2	1	1	3	1	0	1	2	3	3	1	1	1	1	1	2	1	2	10	4	2									2	2	1	2	2	1	3	1		1	1	0	0	0	1	1	2
10000007635849206287122020170829104713	1	51	2	98	2	2	3	0	0	2	1	2	2	1	1	1	1	1	98	2	1	5	4	2									2	2	1	3		2	3			1	0	1	1	1		2	1
10000007735849206287122020170829110703	1	53	1	2	1	2	3	0	0	2	2	2	1	1	1	1	1	1	1	2	2	9	3	2									2	2	1	3	2	1	3			1	1	1	1	1	1	2	2
10000015735849206287122020170909122706	1	28	1	2	2	2	3	0	0	2	2	3	3	1	1	1	1	1	1	1	1	7	3	2									2	2	1	2	2	1	3			1	0	0	0	1	1	1	2
10000007835849206287122020170829175633	2	25	2	4	2	2	3	0	0	2	1	3	3	1	1	1	2	1	1	2	1	9	3	2									1	1	1	2	2	2	3			1	1	0	0	0	1	1	1
10000007235849206287122020170829090653	2	26	1	4	2	2	3	0	0	1	2	3	3	1	1	2	1	1	2	1	1	5	4	2									2	2	1	2	2	1	3			1	0	0	0	0	1	1	2
10000009335849206287122020170830184417	1	26	2	98	2	2	3	0	0	1	2	2	2	1	1	98	1	1	1	1	1	8	2	2									2	2	1	2		2	3			1	1	1	1	1		1	1
10000008435849206287122020170830110938	2	42	2	4	1	2	3	0	0	2	2	3	2	1	1	1	1	1	2	2	1	5	4	2									2	2	1	3	2	2	3			1	0	0	1	0	1	2	1
10000008535849206287122020170830112129	2	19	1	1	2	2	3	0	0	1	1	2	2	1	1	1	1	1	1	1	1	8	3	2									1	1	1	1	1	1	3			1	1	1	1	0	0	0	2
10000016135849206286259120170829162829	2	33	4	1	2	1	3	0	0	2	2	3	3	1	2	1	1	1	2	2	1	6	3	2									2	1	1	2	1	3	3			1	0	0	0	0	0	1	0
10000016435849206286512320170830171609	1	27	2	4	1	1	3	0	0	2	2	2	3	1	1	1	1	1	1	2	1	6	1	2									2	2	1	2	2	2	3			1	0	1	0	1	1	1	1
10000016735849206286259120170829184800	2	21	4	1	2	2	3	0	0	1	1	2	2	1	1	1	1	1	1	1	1	5	4	2									2	2	1	1	1	3	3			1	0	1	1	0	0	0	0
10000015535849206286512320170830115934	1	44	1	1	2	2	3	0	0	2	1	1	2	1	1	1	1	1	2	2	1	5	2	2									2	2	1	3	1	1	3			1	0	1	1	1	0	2	2
10000014635849206286512320170829130721	1	25	4	2	2	2	3	0	0	2	2	2	3	1	1	1	1	1	1	1	2	7	1	2									2	2	1	2	2	3	3			1	0	1	0	1	1	1	0
10000015735849206286512320170830122428	1	21	1	1	2	2	3	0	0	2	2	2	2	1	1	1	2	1	2	1	2	7	1	2									2	2	1	1	1	1	3			1	0	1	1	1	0	0	2
10000016635849206286259120170829183810	2	27	1	1	2	1	3	0	0	1	1	1	1	1	1	1	1	1	1	1	1	5	4	2									1	1	1	2	1	1	3			1	0	1	1	0	0	1	2
10000015235849206286512320170830110442	2	29	1	4	2	2	3	0	0	2	1	2	2	1	1	1	1	1	1	2	1	9	4	2									2	2	1	2	2	1	3			1	1	1	1	0	1	1	2
10000016535849206286512320170830173042	1	43	2	2	2	2	3	0	0	2	2	2	2	1	1	2	1	1	1	1	1	5	4	2									1	2	1	3	2	2	3			1	0	1	1	1	1	2	1
10000005135849206286595820170828091313	2	18	2	4	2	2	3	0	0	2	2	2	2	1	1	1	1	1	1	1	1	7	4	2									2	2	1	1	2	2	3			1	0	1	1	0	1	0	1
10000006635849206286595820170828172946	2	39	2	2	2	2	3	0	0	2	2	3	3	1	1	1	1	1	2	1	1	8	3	2									2	2	1	2	2	2	3			1	1	0	0	0	1	1	1
10000005835849206286595820170828110912	2	22	1	4	2	2	3	0	0	2	2	2	2	1	1	1	1	1	2	1	1	7	4	2									2	2	1	1	2	1	3			1	0	1	1	0	1	0	2
10000006335849206287122020170828111052	2	23	2	1	2	1	3	0	0	2	1	3	3	1	1	1	1	1	1	2	1	7	3	2									2	2	1	1	1	2	3			1	0	0	0	0	0	0	1
10000006435849206287122020170828113125	1	63	1	2	1	1	3	0	0	2	2	1	2	1	1	1	1	2	2	2	1	5	4	2									3	2	1	4	2	1	3			1	0	1	1	1	1	3	2
10000006235849206286595820170828121622	2	39	1	1	1	2	3	0	0	2	2	3	3	1	1	1	1	1	2	1	1	8	3	2									1	1	1	2	1	1	3			1	1	0	0	0	0	1	2
10000016535849206286757420170908133742	2	24	4	5	2	2	3	1	0	2	2	3	3	1	1	1	1	1	2	1	1	8	3	2									2	2	1	1	2	3	3	1		1	1	0	0	0	1	0	0
10000016635849206286757420170908134759	2	19	4	1	2	2	3	0	0	2	2	3	3	1	1	1	1	1	1	2	1	8	3	2									2	2	1	1	1	3	3			1	1	0	0	0	0	0	0
10000014135849206286512320170828160332	1	25	4	1	1	1	3	0	0	2	1	2	3	1	1	1	1	1	2	2	2	10	1	2									2	2	1	2	1	3	3			1	1	1	0	1	0	1	0
10000013735849206286512320170828150558	2	39	4	1	2	2	3	0	0	2	1	3	3	1	1	1	1	1	2	1	1	6	1	2									1	1	1	2	1	3	3			1	0	0	0	0	0	1	0
10000017835849206287122020170917124751	2	54	1	4	2	1	3	0	0	1	2	1	1	1	1	1	1	1	1	1	1	6	2	2									1	2	1	3	2	1	3			1	0	1	1	0	1	2	2
10000014335849206287122020170907113359	1	59	2	2	1	2	3	0	0	2	2	3	3	1	1	1	1	1	2	1	1	7	3	2									2	2	1	3	2	2	3			1	0	0	0	1	1	2	1
10000017135849206287122020170916170628	1	52	1	1	1	1	3	0	0	2	2	2	2	1	1	1	2	1	1	1	2	10	4	2									2	2	1	3	1	1	3			1	1	1	1	1	0	2	2
10000013135849206286259120170826173428	2	21	2	1	1	2	3	1	0	2	2	3	1	1	1	1	1	1	2	2	2	5	4	2									2	3	1	1	1	2	3	1		1	0	0	1	0	0	0	1
10000000435849206287216020170823111219	1	26	2	4	2	2	3	0	0	2	2	2	3	1	1	1	1	1	98	2	1	7			2	2	2						2	2	1	2	2	2	3			1	0	1	0	1	1	1	1
10000000535849206287216020170823113742	2	46	1	4	1	2	3	0	0	2	2	2	2	1	1	1	1	1	1	98	1	8			2	2	2						2	1	1	3	2	1	3			1	1	1	1	0	1	2	2
10000000635849206287216020170823120040	2	59	1	4	1	1	3	0	0	2	2	1	1	1	1	1	1	1	98	2	1	5			2	2	2						2	2	1	3	2	1	3			1	0	1	1	0	1	2	2
10000012335849206287262420170902191751	2	43	1	4	1	1	3	0	0	2	2	1	2	1	1	1	1	1	1	2	1	4			2	2	2						1	2	1	3	2	1	3			1	0	1	1	0	1	2	2
10000012935849206287262420170903151435	2	22	4	1	2	2	3	0	0	2	1	1	1	1	1	1	1	1	1	1	2	1			2	2	2						2	2	1	1	1	3	3			1	0	1	1	0	0	0	0
10000027935849206286728520170903120641	2	20	1	4	2	2	3	0	0	1	1	1	1	1	1	1	1	1	1	1	1	6			3	2	2						3	3	1	1	2	1	3			1	0	1	1	0	1	0	2
10000011735849206286885320170823132918	1	30	2	4	2	2	3	0	0	2	2	3	3	1	1	1	1	1	2	2	2	6			1	2	2						2	2	1	2	2	2	3			1	0	0	0	1	1	1	1
10000011835849206286885320170823133848	1	25	2	4	2	2	3	0	0	1	2	3	3	1	2	1	1	1	1	2	2	8			2	2	2						2	2	1	2	2	2	3			1	1	0	0	1	1	1	1
10000010835849206287131120170823124300	2	40	2	4	1	2	3	0	0	2	1	2	2	1	1	1	1	1	2	98	1	8			2	2	2						2	2	1	3	2	2	3			1	1	1	1	0	1	2	1
10000011935849206286885320170823134720	1	20	2	4	2	2	3	0	0	2	2	3	3	1	1	1	1	1	1	2	1	7			2	2	2						2	2	1	1	2	2	3			1	0	0	0	1	1	0	1
10000011035849206287131120170823130846	2	30	2	2	2	2	3	1	0	2	1	2	1	1	1	1	1	1	2	2	1	8			2	2	2						2	1	1	2	2	2	3	1		1	1	1	1	0	1	1	1
10000012235849206286885320170823141429	1	22	1	4	2	2	3	0	0	2	2	3	3	2	1	1	1	1	1	1	2	8			2	2	2						2	2	1	1	2	1	3			1	1	0	0	1	1	0	2
10000009435849206286884620170823113230	2	25	1	1	2	2	3	0	0	2	1	3	3	1	1	1	1	1	1	2	2	8			2	2	2						1	2	1	2	1	1	3			1	1	0	0	0	0	1	2
10000010135849206286884620170823155445	1	50	2	4	2	2	3	0	0	2	1	3	3	1	1	1	1	1	1	2	1	8			2	2	2						2	2	1	3	2	2	3			1	1	0	0	1	1	2	1
10000008735849206286884620170823085111	2	43	4	4	2	1	3	0	0	2	1	3	3	1	1	1	1	1	1	2	2	5			2	2	2						2	2	1	3	2	3	3			1	0	0	0	0	1	2	0
10000010235849206286793920170823143914	2	22	2	4	2	2	3	0	0	2	1	3	3	1	1	1	2	1	1	2	1	6			2	2	2						1	2	1	1	2	2	3			1	0	0	0	0	1	0	1
10000010835849206286902620170823162121	2	58	2	2	2	2	3	0	0	2	2	3	2	1	1	1	1	1	1	2	2	7			2	2	2						2	2	1	3	2	2	3			1	0	0	1	0	1	2	1
10000008935849206286884620170823092646	1	20	4	3	2	2	3	0	0	2	2	3	3	1	1	2	1	1	1	2	2	8			2	2	2						2	2	1	1	2	3	3			1	1	0	0	1	1	0	0
10000010335849206286793920170823144722	1	18	2	4	2	2	3	0	0	2	2	3	3	2	2	1	2	1	2	2	1	7			2	2	2						2	2	1	1	2	2	3			1	0	0	0	1	1	0	1
10000010635849206286902620170823154240	1	28	1	1	2	2	3	1	0	2	2	2	3	1	1	1	2	1	2	2	1	8			2	2	2						1	1	1	2	1	1	3	1		1	1	1	0	1	0	1	2
10000009435849206286793920170823110833	2	43	2	4	2	2	3	0	0	2	2	3	3	1	1	1	1	1	1	1	1	6			2	2	2						2	2	1	3	2	2	3			1	0	0	0	0	1	2	1
10000010435849206286793920170823150507	2	28	2	1	2	1	3	0	0	2	2	2	3	1	1	1	1	1	2	2	1	10			2	2	2						2	2	1	2	1	2	3			1	1	1	0	0	0	1	1
10000001535849206287173320170823185729	2	18	3	4	2	1	3	0	0	2	1	2	1	1	1	1	1	1	2	1	1	6									1	2	2	2	1	1	2	2	3			1	0	1	1	0	1	0	1
10000000635849206287173320170823114730	1	22	4	1	2	2	3	1	0	1	1	3	3	1	1	1	1	1	1	2	1	7									1	2	2	2	1	1	1	3	3	1		1	0	0	0	1	0	0	0
10000030435849206286728520170903215126	2	19	1	4	2	2	3	0	0	1	1	1	2	1	1	1	1	1	2	2	1	8									2	2	1	2	1	1	2	1	3			1	1	1	1	0	1	0	2
10000010435849206286760820170823103339	1	20	4	4	2	2	3	2	0	1	1	3	3	1	1	1	1	1	1	1	1	8									2	2	2	2	1	1	2	3	3	2		1	1	0	0	1	1	0	0
10000030135849206286728520170903213424	1	19	1	2	2	2	3	0	0	1	2	2	3	1	1	1	1	1	2	2	1	6									1	2	1	1	1	1	2	1	3			1	0	1	0	1	1	0	2
10000030635849206286728520170903220006	1	20	1	4	2	2	3	0	0	1	1	1	1	1	1	1	1	1	1	1	1	4									1	2	2	1	1	1	2	1	3			1	0	1	1	1	1	0	2
10000010635849206286760820170823111447	2	19	4	5	2	2	3	0	0	2	1	2	3	1	1	1	1	1	2	2	1	7									2	2	2	2	1	1	2	3	3			1	0	1	0	0	1	0	0
10000006835849206286625320170823090053	1	50	1	4	1	1	3	0	0	2	2	2	2	1	1	1	1	1	1	2	1	6									1	2	1	1	1	3	2	1	3			1	0	1	1	1	1	2	2
10000007435849206286625320170823101732	1	31	2	2	2	2	3	0	0	2	2	2	2	1	1	1	1	1	1	2	2	9									2	2	2	2	1	2	2	2	3			1	1	1	1	1	1	1	1
10000007235849206286625320170823095637	2	36	2	4	2	2	3	0	0	2	2	3	3	1	1	1	1	1	1	2	1	8									1	2	2	2	1	2	2	2	3			1	1	0	0	0	1	1	1
10000011235849206286760820170823150005	2	20	2	4	2	1	3	0	0	2	1	3	2	1	1	1	1	1	2	1	2	6									1	2	2	2	1	1	2	2	3			1	0	0	1	0	1	0	1
10000007135849206286625320170823094431	2	38	1	4	2	2	3	0	0	2	1	2	2	1	1	1	1	1	1	2	1	1									2	2	2	2	1	2	2	1	3			1	0	1	1	0	1	1	2
10000007635849206286625320170823103804	2	40	1	4	2	2	3	0	0	2	1	1	1	1	1	1	1	1	1	1	1	5									2	2	2	2	1	3	2	1	3			1	0	1	1	0	1	2	2
10000007735849206286625320170823105427	2	40	4	4	2	2	3	0	0	2	1	2	2	1	1	1	1	1	2	2	2	7									2	2	2	2	1	3	2	3	3			1	0	1	1	0	1	2	0
10000007335849206286625320170823100653	1	62	2	4	2	1	3	0	0	2	2	3	3	1	1	1	1	1	1	2	1	8									3	2	3	3	1	4	2	2	3			1	1	0	0	1	1	3	1
10000010935849206033560820170823140428	1	20	2	1	2	2	3	0	0	2	2	2	2	1	1	1	1	1	2	1	1	5									1	2	2	2	1	1	1	2	3			1	0	1	1	1	0	0	1
10000011435849206033560820170823162330	1	18	2	4	1	2	3	0	0	2	2	2	2	1	1	1	1	1	1	2	1	7									2	2	2	2	1	1	2	2	3			1	0	1	1	1	1	0	1
10000009535849206286517220170823121032	2	26	1	1	1	1	3	0	0	2	2	2	2	1	2	1	1	1	2	2	2	6									2	2	2	2	1	2	1	1	3			1	0	1	1	0	0	1	2
10000000935849206286775620170823172210	2	22	3	4	2	2	3	0	0	2	1	3	2	1	1	1	1	1	2	2	1	9						1	1	2			1	2	1	1	2	2	3			1	1	0	1	0	1	0	1
10000001435849206286775620170823193924	2	22	2	4	2	2	3	0	0	1	1	2	2	1	1	1	1	1	1	2	1	8						1	2	2			2	2	1	1	2	2	3			1	1	1	1	0	1	0	1
10000001335849206286775620170823191757	2	36	1	4	2	1	3	0	0	1	1	3	3	1	1	1	1	1	1	1	1	8						1	2	2			2	2	1	2	2	1	3			1	1	0	0	0	1	1	2
10000011635849206286723620170902180918	1	19	2	2	2	2	3	0	0	2	2	1	1	1	2	1	1	1	1	2	1	5						1	1	3			1	1	1	1	2	2	3			1	0	1	1	1	1	0	1
10000000235849206286775620170823094750	1	21	2	1	2	2	3	0	0	2	2	2	2	1	1	1	1	2	1	1	2	5						1	2	2			2	2	1	1	1	2	3			1	0	1	1	1	0	0	1
10000011535849206286723620170902175915	1	28	1	2	2	2	3	0	0	2	2	2	2	1	1	1	1	2	2	1	2	7						1	2	3			2	1	1	2	2	1	3			1	0	1	1	1	1	1	2
10000000335849206286723620170823094446	1	56	3	4	1	1	3	0	0	2	2	3	3	1	2	1	1	1	98	2	1	8						1	2	2			2	2	1	3	2	2	3			1	1	0	0	1	1	2	1
10000010735849206286885320170823103255	2	37	2	4	1	1	3	0	0	2	1	3	3	1	1	1	1	1	1	2	1	8						1	1	2			2	2	1	2	2	2	3			1	1	0	0	0	1	1	1
10000011235849206286723620170902171850	2	38	1	4	2	1	3	0	0	1	2	1	1	1	1	1	1	1	1	1	1	5						2	2	2			2	2	1	2	2	1	3			1	0	1	1	0	1	1	2
10000028935849206286728520170903142458	1	19	1	2	2	2	3	0	0	2	1	3	3	2	2	98	2	1	2	2	2	6						1	1	1			1	2	1	1	2	1	3			1	0	0	0	1	1	0	2
10000029035849206286728520170903142941	1	20	1	4	1	1	3	2	0	2	2	2	2	2	2	2	2	2	1	1	2	6						2	2	1			2	2	1	1	2	1	3	2		1	0	1	1	1	1	0	2
10000029435849206286728520170903151837	1	22	1	2	2	2	3	0	0	2	1	2	2	2	2	1	1	1	2	2	2	5						2	2	1			1	1	1	1	2	1	3			1	0	1	1	1	1	0	2
10000008435849206286913320170823134556	2	24	2	1	1	2	3	0	0	2	2	2	2	1	1	1	1	1	1	2	1	7						2	1	3			1	2	1	1	1	2	3			1	0	1	1	0	0	0	1
10000003235849206286305220170823142857	2	30	2	4	2	2	3	0	0	2	1	3	3	1	1	1	98	1	1	1	1	8						3	2	2			3	98	1	2	2	2	3			1	1	0	0	0	1	1	1
10000010835849206286885320170823104903	1	19	2	1	2	2	3	0	0	2	2	3	3	1	1	1	1	1	1	1	1	9						1	2	2			2	2	1	1	1	2	3			1	1	0	0	1	0	0	1
10000011435849206286885320170823124855	1	21	2	4	2	2	3	0	0	2	2	3	3	1	1	1	1	1	1	1	1	7						1	2	2			2	2	1	1	2	2	3			1	0	0	0	1	1	0	1
10000028735849206286728520170903141615	2	19	1	1	2	2	3	0	0	2	1	3	3	1	1	1	1	1	2	2	2	4						1	2	1			2	2	1	1	1	1	3			1	0	0	0	0	0	0	2
10000028835849206286728520170903142030	2	21	1	4	2	2	3	0	0	2	1	2	2	2	2	2	2	1	2	1	1	4						1	2	2			2	2	1	1	2	1	3			1	0	1	1	0	1	0	2
10000029235849206286728520170903150438	2	18	1	1	2	2	3	0	0	2	1	3	3	2	2	2	2	2	2	2	2	5						2	2	2			2	2	1	1	1	1	3			1	0	0	0	0	0	0	2
10000029535849206286728520170903152357	2	18	1	4	2	2	3	0	0	2	1	3	3	1	1	1	1	1	1	1	1	6						2	2	1			2	2	1	1	2	1	3			1	0	0	0	0	1	0	2
10000009835849206287104820170823114303	2	41	5	1	1	1	3	0	0	2	2	2	2	1	1	1	1	1	2	2	1	5						1	2	2			2	2	1	3	1	3	3			1	0	1	1	0	0	2	0
10000010135849206286885320170823085948	1	46	1	4	1	2	3	0	0	2	1	2	2	1	1	1	1	1	1	2	1	1						1	2	2			2	2	1	3	2	1	3			1	0	1	1	1	1	2	2
10000008535849206286913320170823142010	2	30	4	1	2	2	3	0	0	2	2	3	3	1	1	1	1	2	2	2	1	8						1	2	2			2	2	1	2	1	3	3			1	1	0	0	0	0	1	0
10000027535849206286728520170903095616	2	26	2	4	2	2	3	0	0	1	2	1	2	1	1	1	1	1	1	2	1	8						1	1	1			2	1	1	2	2	2	3			1	1	1	1	0	1	1	1
10000027335849206286728520170903094350	2	28	1	4	2	2	3	0	0	2	2	3	3	1	1	1	1	1	1	1	1	7						1	2	2			2	1	1	2	2	1	3			1	0	0	0	0	1	1	2
10000051735849206286728520170914143632	2	25	1	4	2	2	3	0	0	2	1	2	1	1	1	1	1	1	1	1	1	6						2	2	2			2	2	1	2	2	1	3			1	0	1	1	0	1	1	2
10000008735849206286913320170823144400	2	18	4	4	2	2	3	0	0	2	2	3	3	1	1	1	1	2	2	2	2	8						1	2	2			2	2	1	1	2	3	3			1	1	0	0	0	1	0	0
10000010035849206287104820170823134924	1	18	4	1	2	2	3	0	0	1	2	3	3	1	1	1	1	2	2	1	1	7						1	2	2			2	2	1	1	1	3	3			1	0	0	0	1	0	0	0
10000010535849206286507320170823115611	2	18	1	4	2	2	3	0	0	1	1	3	3	1	1	1	1	1	1	1	1	10						1	2	2			2	2	1	1	2	1	3			1	1	0	0	0	1	0	2
10000011235849206286538820170823162852	1	38	1	1	2	2	3	0	0	1	2	2	2	1	1	1	1	1	1	1	1	7						1	1	2			2	2	1	2	1	1	3			1	0	1	1	1	0	1	2
10000011135849206286538820170823162052	1	25	2	1	2	2	3	0	0	2	1	3	3	1	1	1	1	1	1	1	1	2						2	2	2			2	2	1	2	1	2	3			1	0	0	0	1	0	1	1
10000011235849206287262420170901194301	1	19	2	4	2	2	3	0	0	2	2	3	3	1	1	1	1	1	2	2	1	7			2	2	2						2	2	1	1	2	2	3			1	0	0	0	1	1	0	1
10000009135849206286390420170822100757	2	52	2	1	1	2	3	0	0	2	2	2	2	1	1	1	1	1	1	1	2	4			2	2	2						2	2	1	3	1	2	3			1	0	1	1	0	0	2	1
10000009535849206286390420170822112608	2	18	2	1	2	2	3	1	0	2	1	3	3	1	1	1	2	1	2	2	1	6			2	2	2						2	2	1	1	1	2	3	1		1	0	0	0	0	0	0	1
10000010235849206286390420170822152440	2	23	2	1	2	1	3	0	0	2	2	1	1	1	1	1	1	1	1	1	1	2			2	2	2						2	2	1	1	1	2	3			1	0	1	1	0	0	0	1
10000010135849206286758220170822144648	2	41	4	4	2	2	3	0	0	2	2	2	2	1	1	1	1	1	1	2	1	8			2	2	2						2	2	1	3	2	3	3			1	1	1	1	0	1	2	0
10000007935849206286867120170822143832	1	40	1	4	2	1	3	0	0	2	2	3	3	1	98	1	2	1	98	2	2	2			2	2	2						2	2	1	3	2	1	3			1	0	0	0	1	1	2	2
10000016735849206286867120170902111354	1	36	2	1	2	2	3	0	0	2	2	1	1	1	1	1	2	1	2	2	1	5			2	2	2						2	2	1	2	1	2	3			1	0	1	1	1	0	1	1
10000017735849206286758220170902102446	2	37	1	4	2	2	3	0	0	2	2	3	3	1	1	1	1	1	1	1	2	7			2	2	2						2	2	1	2	2	1	3			1	0	0	0	0	1	1	2
10000001835849206286706120170822090306	1	23	2	4	1	1	3	0	0	1	1	2	1	1	1	1	1	1	2	2	1	5			2	2	2						2	2	1	1	2	2	3			1	0	1	1	1	1	0	1
10000002935849206286706120170822124258	2	42	1	4	1	2	3	0	0	1	2	2	1	1	1	1	98	1	2	1	1	7			2	2	2						2	2	1	3	2	1	3			1	0	1	1	0	1	2	2
10000007435849206286884620170822093807	2	49	2	4	2	1	3	0	0	2	1	2	3	1	1	1	1	1	1	2	1	7			2	2	2						2	2	1	3	2	2	3			1	0	1	0	0	1	2	1
10000008335849206286884620170822143233	2	20	2	4	2	2	3	0	0	2	2	3	3	1	1	1	1	1	2	2	1	9			2	2	2						2	2	1	1	2	2	3			1	1	0	0	0	1	0	1
10000007435849206286867120170822094015	2	42	2	4	2	2	3	0	0	2	1	3	3	1	1	2	1	1	98	2	1	8			2	2	2						2	2	1	3	2	2	3			1	1	0	0	0	1	2	1
10000003235849206286706120170822132830	2	32	1	4	2	2	3	0	0	2	2	3	2	1	1	1	1	1	1	1	1	5			1	2	2						2	2	1	2	2	1	3			1	0	0	1	0	1	1	2
10000007335849206286884620170822091949	1	27	1	4	2	2	3	0	0	2	2	3	3	1	1	1	1	1	1	2	1	5			2	2	2						2	2	1	2	2	1	3			1	0	0	0	1	1	1	2
10000009535849206286902620170822165633	1	36	2	4	2	2	3	0	0	2	2	1	1	1	1	1	2	1	2	2	2	3			2	2	2						2	1	1	2	2	2	3			1	0	1	1	1	1	1	1
10000009335849206286902620170822162603	2	41	2	1	2	2	3	0	0	2	2	3	3	1	1	1	1	2	1	2	1	9			2	2	2						2	2	1	3	1	2	3			1	1	0	0	0	0	2	1
10000008535849206286793920170822140109	1	43	1	2	1	1	3	0	0	2	1	1	1	1	2	1	2	1	1	2	1	7			2	2	2						2	2	1	3	2	1	3			1	0	1	1	1	1	2	2
10000008635849206286902620170822144352	1	71	1	1	2	2	3	0	0	2	2	1	2	1	1	1	1	1	1	1	1	7			2	2	2						2	2	1	4	1	1	3			1	0	1	1	1	0	3	2
10000009235849206286902620170822161225	1	21	2	4	2	2	3	1	0	2	2	3	3	1	1	1	1	1	2	2	1	8			2	2	2						2	2	1	1	2	2	3	1		1	1	0	0	1	1	0	1
10000007935849206286793920170822112253	1	32	2	4	2	2	3	0	0	1	2	3	3	1	1	2	1	1	2	2	2	7			2	2	2						3	2	1	2	2	2	3			1	0	0	0	1	1	1	1
10000008735849206286793920170822142152	2	19	4	1	2	2	3	0	0	2	2	3	3	1	1	2	2	1	2	2	1	8			2	2	2						2	2	1	1	1	3	3			1	1	0	0	0	0	0	0
10000010935849206286449820170901183644	1	21	4	2	2	2	3	0	0	2	1	2	3	1	1	1	1	1	1	1	1	5									1	2	2	2	1	1	2	3	3			1	0	1	0	1	1	0	0
10000011035849206286449820170901185436	2	21	2	4	2	1	3	0	0	2	1	3	3	1	1	1	1	1	2	1	2	7									3	2	2	1	1	1	2	2	3			1	0	0	0	0	1	0	1
10000011135849206286449820170901191545	2	28	1	4	2	2	3	0	0	2	2	2	3	1	2	1	1	1	1	2	1	10									1	2	2	2	1	2	2	1	3			1	1	1	0	0	1	1	2
10000007835849206286195720170822161258	2	64	1	1	1	1	3	1	2	2	2	1	1	1	1	1	1	1	2	2	1	8									1	2	2	2	1	4	1	1	3	1	2	1	1	1	1	0	0	3	2
10000008735849206286760820170822092701	1	18	4	2	2	1	3	0	0	2	2	3	3	1	1	1	1	1	2	2	1	8									1	2	2	2	1	1	2	3	3			1	1	0	0	1	1	0	0
10000022635849206286728520170901200823	1	23	1	4	2	2	3	0	0	1	2	1	3	1	1	1	1	1	1	1	1	8									2	2	1	2	1	1	2	1	3			1	1	1	0	1	1	0	2
10000006535849206286625320170822141645	2	55	2	4	2	2	3	0	0	2	1	1	1	1	1	1	1	1	2	2	2	1									2	2	3	2	1	3	2	2	3			1	0	1	1	0	1	2	1
10000023335849206286728520170901204205	2	34	2	1	1	1	3	0	0	2	1	2	3	1	1	1	1	1	1	2	1	8									1	2	1	1	1	2	1	2	3			1	1	1	0	0	0	1	1
10000009835849206286951320170822111413	2	51	1	1	1	1	3	0	0	2	1	3	2	1	1	1	1	1	1	1	1	8									3	2	2	2	1	3	1	1	3			1	1	0	1	0	0	2	2
10000008935849206286760820170822095506	2	30	5	4	2	2	3	0	0	2	1	3	3	1	1	1	1	1	1	1	1	7									2	2	2	2	1	2	2	3	3			1	0	0	0	0	1	1	0
10000018935849206286514920170902150737	2	33	1	1	2	2	3	0	0	2	2	3	3	1	1	1	1	1	1	2	1	8									1	2	2	2	1	2	1	1	3			1	1	0	0	0	0	1	2
10000009735849206286951320170822110436	1	30	2	2	2	2	3	0	0	2	2	3	3	1	1	1	1	1	1	1	1	6									1	2	3	1	1	2	2	2	3			1	0	0	0	1	1	1	1
10000022335849206286728520170901195310	2	24	2	4	2	2	3	0	0	2	2	2	2	1	1	1	1	1	2	2	1	9									1	2	1	2	1	1	2	2	3			1	1	1	1	0	1	0	1
10000022735849206286728520170901201354	2	21	2	1	2	1	3	0	0	1	2	2	3	1	1	1	1	1	2	2	1	8									1	2	2	3	1	1	1	2	3			1	1	1	0	0	0	0	1
10000008435849206286760820170822082906	1	20	1	5	2	2	3	0	0	2	2	2	3	1	1	1	1	1	2	1	1	7									2	2	2	2	1	1	2	1	3			1	0	1	0	1	1	0	2
10000009535849206286760820170822135055	1	18	1	4	2	2	3	0	0	1	2	3	3	1	1	1	1	1	1	2	1	6									2	2	2	2	1	1	2	1	3			1	0	0	0	1	1	0	2
10000008635849206033560820170822114254	2	34	2	4	2	2	3	0	0	2	2	3	2	1	1	1	1	1	2	2	1	8									1	2	2	2	1	2	2	2	3			1	1	0	1	0	1	1	1
10000007535849206286517220170822103942	2	43	2	4	2	2	3	0	0	2	2	3	3	1	1	1	1	1	1	1	1	8									2	2	2	2	1	3	2	2	3			1	1	0	0	0	1	2	1
10000018335849206286758220170902174207	2	22	4	4	1	2	3	0	0	2	2	3	2	1	1	1	1	1	2	2	1	7						1	2	1			2	2	1	1	2	3	3			1	0	0	1	0	1	0	0
10000002235849206286305220170822111546	2	55	1	4	1	1	3	0	0	2	2	3	3	1	1	1	1	1	2	2	2	8						1	3	3			1	2	1	3	2	1	3			1	1	0	0	0	1	2	2
10000008535849206287104820170822113204	2	35	4	1	2	2	3	0	0	2	1	3	3	1	1	1	1	1	2	2	1	10						1	2	2			2	2	1	2	1	3	3			1	1	0	0	0	0	1	0
10000007435849206286913320170822111015	2	35	5	1	1	2	3	0	0	1	1	3	3	1	1	1	1	1	2	2	2	9						3	2	2			2	2	1	2	1	3	3			1	1	0	0	0	0	1	0
10000018035849206286758220170902115158	2	20	1	4	2	1	3	0	0	2	1	3	3	1	1	1	2	1	1	1	1	7						2	2	2			2	1	1	1	2	1	3			1	0	0	0	0	1	0	2
10000002235849206286513120170822102107	1	19	2	2	2	1	3	0	0	2	1	1	1	1	1	1	1	2	2	2	2	9						1	2	1			1	3	1	1	2	2	3			1	1	1	1	1	1	0	1
10000009435849206286507320170822144810	1	38	1	4	2	2	3	0	0	1	1	3	2	1	1	1	1	1	1	2	1	6						1	1	1			1	1	1	2	2	1	3			1	0	0	1	1	1	1	2
10000008835849206286538820170822115842	1	64	1	2	1	1	3	1	0	2	2	3	3	1	1	1	1	1	1	1	1	7						1	1	2			2	2	1	4	2	1	3	1		1	0	0	0	1	1	3	2
10000009035849206286538820170822122413	1	56	1	4	2	2	3	0	0	2	2	1	1	1	1	1	1	1	1	1	1	5						1	2	2			2	2	1	3	2	1	3			1	0	1	1	1	1	2	2
10000007535849206286762420170822105809	2	47	2	4	1	2	3	0	0	1	1	3	3	1	1	1	1	1	1	2	1	9						1	1	2			2	2	1	3	2	2	3			1	1	0	0	0	1	2	1
10000007735849206286762420170822112647	2	48	2	1	2	1	3	0	0	2	2	3	2	1	1	1	1	1	2	2	1	8						1	1	2			2	2	1	3	1	2	3			1	1	0	1	0	0	2	1
10000008035849206286762420170822121807	2	28	4	1	1	1	3	0	0	1	1	3	3	1	1	1	1	1	2	1	2	5						1	1	2			2	1	1	2	1	3	3			1	0	0	0	0	0	1	0
10000008435849206286762420170822142500	2	47	4	1	1	1	3	0	0	1	2	3	3	1	1	1	1	1	2	2	1	4						1	2	2			2	2	1	3	1	3	3			1	0	0	0	0	0	2	0
10000044335849206286728520170912113234	1	26	4	4	2	2	3	0	0	2	1	2	2	1	1	2	1	2	2	1	2	5									2	2	2	2	1	2	2	3	3			1	0	1	1	1	1	1	0
10000011035849206287173320170901110002	2	34	1	2	2	2	3	1	0	2	2	1	1	1	1	1	1	1	1	2	1	7									1	2	2	1	1	2	2	1	3	1		1	0	1	1	0	1	1	2
10000007135849206286195720170821151146	2	20	2	4	2	1	3	0	0	2	2	3	3	1	1	1	2	1	1	1	1	5									2	2	2	2	1	1	2	2	3			1	0	0	0	0	1	0	1
10000006135849206286195720170821094131	2	26	2	4	2	2	3	0	0	2	1	2	2	1	1	1	1	1	2	2	2	8									1	2	2	2	1	2	2	2	3			1	1	1	1	0	1	1	1
10000006335849206286195720170821110805	2	38	2	4	2	2	3	0	0	2	1	2	2	1	1	1	1	1	2	2	2	8									1	2	2	2	1	2	2	2	3			1	1	1	1	0	1	1	1
10000006535849206286195720170821112836	2	32	2	4	2	1	3	0	0	2	1	2	2	1	1	1	1	1	1	2	1	4									1	2	1	2	1	2	2	2	3			1	0	1	1	0	1	1	1
10000006635849206286195720170821114518	2	46	1	4	1	1	3	0	0	2	1	3	3	1	1	1	2	1	2	1	1	5									1	2	2	2	1	3	2	1	3			1	0	0	0	0	1	2	2
10000007835849206286514920170821152513	2	20	4	1	2	2	3	0	0	2	1	2	3	1	1	1	1	1	2	2	2	5									3	2	2	2	1	1	1	3	3			1	0	1	0	0	0	0	0
10000008035849206286514920170821155407	2	19	2	4	1	2	3	0	0	1	1	3	3	1	1	1	1	1	1	2	1	5									2	2	2	2	1	1	2	2	3			1	0	0	0	0	1	0	1
10000018035849206286625320170901125439	2	19	1	4	2	1	3	0	0	2	1	3	3	1	1	1	2	1	2	2	1	10									2	2	2	1	1	1	2	1	3			1	1	0	0	0	1	0	2
10000018535849206286625320170901143308	2	21	1	4	2	2	3	0	0	2	1	2	2	1	1	1	1	1	1	1	1	6									1	2	1	1	1	1	2	1	3			1	0	1	1	0	1	0	2
10000008335849206286951320170821132322	2	49	3	1	2	1	3	0	0	2	2	2	2	1	1	1	1	1	2	2	1	7									2	2	2	2	1	3	1	2	3			1	0	1	1	0	0	2	1
10000009135849206286951320170821154911	2	32	3	1	2	2	3	0	0	2	1	2	2	1	1	1	1	1	2	1	1	7									2	2	2	2	1	2	1	2	3			1	0	1	1	0	0	1	1
10000007735849206286951320170821103714	2	54	1	1	2	2	3	1	0	2	1	2	2	1	1	1	1	1	2	2	2	5									1	2	1	1	1	3	1	1	3	1		1	0	1	1	0	0	2	2
10000007335849206286514920170821134056	1	20	1	1	2	2	3	0	0	1	1	3	2	1	1	1	1	1	2	2	1	5									1	2	3	2	1	1	1	1	3			1	0	0	1	1	0	0	2
10000010735849206286775620170901171337	1	18	4	1	2	2	3	0	0	1	2	3	3	1	1	1	1	1	2	2	1	10						1	2	1			2	2	1	1	1	3	3			1	1	0	0	1	0	0	0
10000009935849206286775620170901110419	2	53	1	1	1	1	3	1	0	2	1	2	3	1	1	1	1	1	1	2	1	5						3	2	1			1	1	1	3	1	1	3	1		1	0	1	0	0	0	2	2
10000010135849206286775620170901113455	1	18	1	2	1	2	3	0	0	1	2	2	2	1	1	1	2	2	1	2	2	5						3	2	2			2	2	1	1	2	1	3			1	0	1	1	1	1	0	2
10000045235849206286728520170912161410	2	24	4	4	2	2	3	0	0	2	1	2	2	1	1	2	1	1	2	1	2	5						2	2	2			2	2	1	1	2	3	3			1	0	1	1	0	1	0	0
10000045335849206286728520170912161812	2	19	4	1	2	2	3	0	0	2	1	2	2	1	1	2	1	1	2	1	2	6						2	2	2			2	2	1	1	1	3	3			1	0	1	1	0	0	0	0
10000045435849206286728520170912162125	2	21	4	1	2	1	3	0	0	2	1	3	3	1	1	2	1	1	2	1	2	6						2	2	2			2	2	1	1	1	3	3			1	0	0	0	0	0	0	0
10000009535849206286723620170831105516	2	38	1	4	2	1	3	0	0	2	2	2	2	1	1	1	1	1	1	1	1	1						1	2	2			2	2	1	2	2	1	3			1	0	1	1	0	1	1	2
10000001935849206286305220170821142029	2	59	1	4	1	1	3	0	0	2	2	2	2	1	1	1	1	1	2	1	1	9						1	1	2			1	1	1	3	2	1	3			1	1	1	1	0	1	2	2
10000001235849206286889520170821152819	2	25	3	1	2	1	3	0	0	2	2	3	3	1	1	1	1	1	2	2	1	7						1	2	1			2	2	1	2	1	2	3			1	0	0	0	0	0	1	1
10000001535849206286889520170821160806	2	38	2	1	2	2	3	0	0	2	1	3	3	1	1	1	1	1	1	1	1	5						3	2	2			2	2	1	2	1	2	3			1	0	0	0	0	0	1	1
10000001235849206286305220170821105127	1	23	4	2	2	2	3	0	0	2	2	3	3	1	1	1	2	2	2	2	1	6						2	1	2			2	2	1	1	2	3	3			1	0	0	0	1	1	0	0
10000007135849206286507320170821104802	1	34	2	2	2	1	3	0	0	2	2	3	3	1	1	1	1	1	2	2	1	9						1	2	2			2	2	1	2	2	2	3			1	1	0	0	1	1	1	1
10000001335849206286889520170821153851	2	53	1	1	2	2	3	0	0	2	2	2	3	1	1	1	1	1	2	2	1	8						2	2	2			2	2	1	3	1	1	3			1	1	1	0	0	0	2	2
10000007635849206286507320170821144200	2	34	2	4	2	2	3	0	0	2	1	3	3	1	1	1	1	1	1	1	1	10						1	2	2			2	2	1	2	2	2	3			1	1	0	0	0	1	1	1
10000007935849206286507320170821153537	2	19	1	4	2	2	3	0	0	2	1	2	2	1	1	1	1	1	1	2	1	4						1	2	2			2	2	1	1	2	1	3			1	0	1	1	0	1	0	2
10000007535849206286507320170821142538	2	49	2	4	1	1	3	0	0	2	1	2	2	1	1	1	1	1	1	2	1	7						1	1	1			1	2	1	3	2	2	3			1	0	1	1	0	1	2	1
10000000735849206286305220170821090252	2	64	4	4	2	2	3	0	0	2	2	2	3	1	1	2	1	1	2	1	1	5						3	1	2			1	2	1	4	2	3	3			1	0	1	0	0	1	3	0
10000008035849206286538820170821131209	1	25	4	2	2	2	3	0	0	2	2	3	3	1	1	1	1	1	1	2	1	8						1	2	2			2	2	1	2	2	3	3			1	1	0	0	1	1	1	0
10000006935849206286762420170821142229	1	28	4	1	2	2	3	0	0	2	2	3	3	2	2	1	1	1	1	1	1	4						2	2	2			1	1	1	2	1	3	3			1	0	0	0	1	0	1	0
10000010835849206287173320170831135809	1	18	2	2	1	2	3	0	0	2	2	3	3	1	1	1	1	1	2	2	1	8									1	2	2	2	1	1	2	2	3			1	1	0	0	1	1	0	1
10000010535849206287173320170831130614	2	43	1	2	2	1	3	0	0	2	2	2	2	1	1	1	1	1	1	2	1	5									2	2	2	2	1	3	2	1	3			1	0	1	1	0	1	2	2
10000010235849206287173320170831122003	2	42	2	2	2	2	3	1	0	2	2	2	2	1	1	1	1	1	1	2	1	5									2	2	2	2	1	3	2	2	3	1		1	0	1	1	0	1	2	1
10000010735849206287173320170831134501	2	40	1	2	2	1	3	0	0	2	2	3	3	1	1	1	1	1	2	2	1	8									2	2	2	2	1	3	2	1	3			1	1	0	0	0	1	2	2
10000009735849206286449820170831114412	2	54	1	2	2	2	3	0	0	2	1	2	2	1	1	1	1	1	1	1	1	1									2	2	2	2	1	3	2	1	3			1	0	1	1	0	1	2	2
10000017035849206286625320170831115906	2	25	1	1	1	2	3	0	0	2	1	2	2	1	1	1	1	1	1	1	1	5									2	2	2	2	1	2	1	1	3			1	0	1	1	0	0	1	2
10000016735849206286625320170831110036	1	21	1	4	2	2	3	0	0	2	2	3	3	1	1	1	1	1	2	1	1	10									1	2	2	2	1	1	2	1	3			1	1	0	0	1	1	0	2
10000017135849206033560820170831102058	2	39	1	1	2	2	3	1	0	2	1	2	2	1	1	1	1	1	1	2	1	6									2	2	2	2	1	2	1	1	3	1		1	0	1	1	0	0	1	2
10000008335849206286775620170831083225	2	60	1	5	1	1	3	0	0	2	2	2	2	1	1	1	1	1	1	1	1	8						1	2	2			2	2	1	4	2	1	3			1	1	1	1	0	1	3	2
10000009435849206286775620170831130346	2	46	1	1	1	1	3	0	0	2	2	3	3	1	1	1	1	1	1	1	1	6						2	2	2			2	2	1	3	1	1	3			1	0	0	0	0	0	2	2
10000009735849206286775620170831135658	1	19	2	4	2	2	3	0	0	1	1	2	3	1	1	1	1	1	1	1	1	5						1	2	2			2	2	1	1	2	2	3			1	0	1	0	1	1	0	1
10000008835849206286775620170831113035	2	19	1	4	2	2	3	0	0	1	1	3	3	1	1	1	1	1	1	1	1	2						1	2	2			1	1	1	1	2	1	3			1	0	0	0	0	1	0	2
10000019335849206286885320170831105123	1	52	1	2	1	1	3	0	0	2	2	2	2	1	1	1	1	1	2	2	1	8						1	2	2			1	2	1	3	2	1	3			1	1	1	1	1	1	2	2
10000006735849206286538820170820133732	1	24	2	2	2	2	3	0	0	2	2	3	3	1	1	2	2	1	2	2	1	10						1	2	2			2	2	1	1	2	2	3			1	1	0	0	1	1	0	1
10000006835849206286538820170820135033	1	58	2	1	1	2	3	0	0	2	2	3	3	1	1	1	1	1	2	2	1	9						1	1	2			2	2	1	3	1	2	3			1	1	0	0	1	0	2	1
10000010635849206287216020170901104213	2	23	2	2	2	2	3	0	0	2	1	2	3	1	1	1	1	1	2	2	2	8			2	2	2						2	2	1	1	2	2	3			1	1	1	0	0	1	0	1
10000011635849206287216020170901164037	2	19	1	2	2	2	3	0	0	2	2	3	3	1	1	1	1	1	1	1	1	8			2	2	2						2	2	1	1	2	1	3			1	1	0	0	0	1	0	2
10000006435849206286884620170821141530	1	18	1	4	2	2	3	0	0	2	2	3	3	1	1	1	1	1	1	2	1	7			2	2	2						2	2	1	1	2	1	3			1	0	0	0	1	1	0	2
10000008135849206286758220170821085249	2	58	2	1	2	1	3	0	0	2	1	2	2	1	1	1	1	1	1	1	1	5			3	2	2						2	2	1	3	1	2	3			1	0	1	1	0	0	2	1
10000007235849206287146920170901132632	1	27	1	1	2	2	3	0	0	2	2	2	2	1	1	1	1	1	1	1	1	7			2	2	2						2	2	1	2	1	1	3			1	0	1	1	1	0	1	2
10000000935849206286706120170821110442	2	58	1	4	1	1	3	0	0	2	1	1	1	1	1	1	1	1	2	1	1	7			2	2	2						3	2	1	3	2	1	3			1	0	1	1	0	1	2	2
10000006635849206286884620170821144011	2	20	2	4	2	1	3	0	0	2	1	3	3	1	1	1	2	1	1	1	1	7			2	2	2						2	2	1	1	2	2	3			1	0	0	0	0	1	0	1
10000008435849206286390420170821144041	2	39	2	1	2	2	3	0	0	2	1	3	3	1	1	1	1	1	2	1	1	7			3	2	2						2	2	1	2	1	2	3			1	0	0	0	0	0	1	1
10000006335849206286884620170821140033	1	26	1	4	2	2	3	0	0	2	2	3	3	1	1	1	1	1	2	2	1	10			2	2	2						2	2	1	2	2	1	3			1	1	0	0	1	1	1	2
10000007335849206286793920170821141435	1	22	2	4	2	1	3	1	0	2	2	3	3	1	1	1	2	1	1	1	1	5			2	2	2						2	2	1	1	2	2	3	1		1	0	0	0	1	1	0	1
10000007635849206286793920170821145746	1	19	1	1	2	2	3	0	0	2	2	2	2	2	1	1	1	1	1	2	1	5			2	2	1						2	2	1	1	1	1	3			1	0	1	1	1	0	0	2
10000010135849206287216020170831142528	2	19	2	4	2	2	3	0	0	2	1	2	2	1	1	1	1	1	1	2	1	8			2	2	2						2	2	1	1	2	2	3			1	1	1	1	0	1	0	1
10000009835849206287216020170831121042	2	18	1	4	2	2	3	0	0	2	2	2	2	1	1	1	1	1	2	2	1	5			2	2	2						3	2	1	1	2	1	3			1	0	1	1	0	1	0	2
10000010335849206287216020170831145333	2	24	1	4	1	2	3	0	0	2	2	2	2	1	1	1	1	1	2	2	1	9			2	2	2						2	2	1	1	2	1	3			1	1	1	1	0	1	0	2
10000009935849206287262420170831112328	1	29	2	4	2	2	3	0	0	2	2	3	3	1	1	1	1	1	2	2	1	7			2	2	2						2	2	1	2	2	2	3			1	0	0	0	1	1	1	1
10000011835849206286728520170831154325	1	20	4	4	2	2	3	2	0	2	2	1	1	1	1	1	1	1	1	1	1	6			3	3	2						2	2	1	1	2	3	3	2		1	0	1	1	1	1	0	0
10000012135849206286728520170831155633	1	23	2	4	2	2	3	0	0	2	2	3	3	1	1	1	1	1	2	2	2	7			3	2	2						3	3	1	1	2	2	3			1	0	0	0	1	1	0	1
10000011935849206286728520170831154702	2	18	2	4	2	2	3	0	0	1	1	3	3	2	2	1	1	1	1	1	1	4			3	2	2						3	3	1	1	2	2	3			1	0	0	0	0	1	0	1
10000006035849206286902620170819112547	2	52	1	1	2	2	3	0	0	2	1	1	1	1	1	1	1	1	1	1	1	5			2	2	2						2	2	1	3	1	1	3			1	0	1	1	0	0	2	2
10000016535849206287173320170909182210	2	20	1	1	2	1	3	0	0	2	2	3	3	1	1	1	1	1	2	2	1	7									2	2	2	2	1	1	1	1	3			1	0	0	0	0	0	0	2
10000008435849206286449820170830110413	2	20	2	2	2	2	3	0	0	2	2	3	3	1	1	2	2	1	1	2	2	1									2	2	2	2	1	1	2	2	3			1	0	0	0	0	1	0	1
10000008535849206286449820170830111440	1	22	1	2	2	2	3	0	0	2	2	2	2	1	1	1	1	1	1	1	1	7									1	2	1	1	1	1	2	1	3			1	0	1	1	1	1	0	2
10000004935849206286195720170819111949	2	25	2	1	2	1	3	0	0	2	2	3	3	1	1	1	1	1	1	2	1	10									1	2	2	2	1	2	1	2	3			1	1	0	0	0	0	1	1
10000009335849206286728520170830143443	2	20	1	2	2	1	3	0	0	1	2	2	3	1	1	1	1	1	1	1	1	8									2	2	2	2	1	1	2	1	3			1	1	1	0	0	1	0	2
10000015935849206286625320170830172144	2	20	4	1	1	1	3	0	0	2	2	3	3	1	1	1	1	1	2	2	1	8									2	2	2	2	1	1	1	3	3			1	1	0	0	0	0	0	0
10000016635849206286514920170830103931	1	39	1	1	2	2	3	0	0	1	2	3	3	1	1	1	1	1	1	2	1	9									2	2	2	2	1	2	1	1	3			1	1	0	0	1	0	1	2
10000016335849206286514920170830094409	2	25	1	4	2	2	3	0	0	2	1	2	3	1	1	1	1	1	1	2	1	8									1	2	2	2	1	2	2	1	3			1	1	1	0	0	1	1	2
10000006735849206033560820170819121553	1	52	1	4	2	2	3	0	0	2	2	2	2	1	1	1	1	1	1	2	2	6									2	2	2	2	1	3	2	1	3			1	0	1	1	1	1	2	2
10000015535849206286517220170830114414	2	34	4	4	2	1	3	0	0	2	2	2	3	1	1	1	2	1	2	2	2	6									1	2	2	2	1	2	2	3	3			1	0	1	0	0	1	1	0
10000006735849206286775620170829112737	2	60	2	4	1	1	3	0	0	2	2	2	3	1	1	1	1	1	1	1	1	5						1	2	2			2	2	1	4	2	2	3			1	0	1	0	0	1	3	1
10000002235849206286542020170920102325	1	18	1	1	2	2	3	0	0	2	1	3	3	1	1	1	1	1	1	1	1	5						1	1	1			2	2	1	1	1	1	3			1	0	0	0	1	0	0	2
10000003135849206286542020170921115104	2	34	1	4	1	1	3	0	0	2	1	2	3	1	1	2	1	1	1	1	1	5						1	1	2			2	2	1	2	2	1	3			1	0	1	0	0	1	1	2
10000014435849206286775620170909105251	2	30	1	4	2	2	3	0	0	2	1	3	3	1	1	1	1	1	1	1	1	10						1	2	2			2	2	1	2	2	1	3			1	1	0	0	0	1	1	2
10000019635849206286595820170921113930	2	39	1	1	1	1	3	0	0	2	1	1	1	1	1	1	1	1	2	1	1	5						1	1	2			1	1	1	2	1	1	3			1	0	1	1	0	0	1	2
10000019635849206287216020170921114303	2	33	1	4	2	2	3	0	0	2	2	2	2	1	1	1	1	1	2	2	1	8						3	2	2			2	2	1	2	2	1	3			1	1	1	1	0	1	1	2
10000006835849206286723620170828182555	1	28	4	2	2	2	3	0	0	2	1	1	1	1	1	1	1	1	1	1	1	6						1	2	2			2	2	1	2	2	3	3			1	0	1	1	1	1	1	0
10000008835849206286723620170830124729	2	33	2	2	2	1	3	1	0	1	2	2	1	1	1	1	1	1	1	1	1	8						1	2	2			2	2	1	2	2	2	3	1		1	1	1	1	0	1	1	1
10000002335849206286542020170920104714	2	20	1	4	2	2	3	0	0	2	1	2	3	1	1	1	1	1	1	1	1	10						1	2	2			1	1	1	1	2	1	3			1	1	1	0	0	1	0	2
10000007635849206286723620170829175442	2	52	1	2	2	1	3	0	0	2	2	2	2	1	1	1	1	1	1	1	1	5						1	2	3			2	2	1	3	2	1	3			1	0	1	1	0	1	2	2
10000007835849206286723620170829182157	2	51	1	4	1	1	3	0	0	2	2	1	1	1	1	1	1	1	1	1	1	1						1	3	2			2	2	1	3	2	1	3			1	0	1	1	0	1	2	2
10000008935849206286723620170830180047	2	44	1	4	2	1	3	0	0	2	2	2	2	1	1	1	1	1	1	2	1	10						1	1	2			2	2	1	3	2	1	3			1	1	1	1	0	1	2	2
10000007435849206286723620170829103656	2	45	2	4	2	1	3	0	0	2	1	3	3	1	1	1	1	1	1	98	1	5						1	1	2			2	2	1	3	2	2	3			1	0	0	0	0	1	2	1
10000008235849206286723620170830111741	1	19	1	4	2	2	3	0	0	2	2	3	3	1	1	1	1	1	1	1	1	8						1	1	2			1	1	1	1	2	1	3			1	1	0	0	1	1	0	2
10000003735849206286305220170818110515	1	21	2	2	2	2	3	0	0	2	2	3	3	1	2	1	1	1	2	2	1	10						3	2	2			2	2	1	1	2	2	3			1	1	0	0	1	1	0	1
10000015535849206287104820170829161630	1	25	1	1	2	2	3	0	0	1	1	1	2	1	1	2	1	1	1	1	1	5						3	1	2			2	2	1	2	1	1	3			1	0	1	1	1	0	1	2
10000013735849206286913320170830210353	1	19	1	4	2	2	3	0	0	2	2	2	2	1	1	1	1	1	1	1	1	3						1	2	2			2	2	1	1	2	1	3			1	0	1	1	1	1	0	2
10000014035849206286913320170830213322	1	19	1	4	1	1	3	0	0	2	1	3	3	1	1	1	1	1	2	2	2	6						1	1	2			2	2	1	1	2	1	3			1	0	0	0	1	1	0	2
10000004635849206286885320170818114640	2	21	2	3	1	1	3	0	0	2	1	2	2	1	1	1	1	1	2	1	1	9						2	2	2			2	2	1	1	2	2	3			1	1	1	1	0	1	0	1
10000005135849206286885320170818134547	2	18	2	2	1	1	3	0	0	2	2	2	2	1	1	1	1	1	1	1	2	6						1	2	2			2	2	1	1	2	2	3			1	0	1	1	0	1	0	1
10000004435849206286305220170818145513	2	44	2	5	1	2	3	0	0	2	2	2	1	1	1	1	2	1	2	1	1	4						1	2	2			2	2	1	3	2	2	3			1	0	1	1	0	1	2	1
10000004835849206286913320170818145033	2	26	3	1	2	1	3	0	0	1	1	3	3	1	1	2	2	1	1	1	1	8						1	2	1			1	2	1	2	1	2	3			1	1	0	0	0	0	1	1
10000004735849206286913320170818143700	2	59	3	1	1	1	3	0	0	2	2	3	3	1	1	1	2	2	2	2	2	10						3	3	2			3	1	1	3	1	2	3			1	1	0	0	0	0	2	1
10000006235849206286507320170818152927	2	43	4	4	1	2	3	0	0	2	1	3	3	1	1	1	1	1	2	2	2	10						1	2	2			2	2	1	3	2	3	3			1	1	0	0	0	1	2	0
10000006435849206286885320170819162517	2	31	1	4	2	2	3	0	0	2	1	2	2	1	1	1	1	1	1	1	1	7						1	2	2			2	2	1	2	2	1	3			1	0	1	1	0	1	1	2
10000005935849206286507320170818144833	2	35	4	4	2	2	3	0	0	2	2	3	3	1	1	1	1	1	2	2	1	7						2	2	2			2	2	1	2	2	3	3			1	0	0	0	0	1	1	0
10000005135849206286538820170819151018	1	19	2	1	2	2	3	0	0	2	2	2	2	1	1	1	1	1	2	2	1	6						3	2	2			2	2	1	1	1	2	3			1	0	1	1	1	0	0	1
10000004535849206286885320170818104609	1	45	5	1	2	2	3	0	0	2	2	2	2	1	1	1	1	1	2	2	1	3						1	2	2			2	2	1	3	1	3	3			1	0	1	1	1	0	2	0
10000004835849206286538820170819143430	2	35	4	1	2	2	3	0	0	2	1	2	2	1	1	1	1	1	2	1	1	3						2	2	2			2	2	1	2	1	3	3			1	0	1	1	0	0	1	0
10000013535849206286762420170828144825	1	25	4	4	2	2	3	0	0	1	2	2	2	1	1	1	1	1	2	2	1	6						1	2	2			2	2	1	2	2	3	3			1	0	1	1	1	1	1	0
10000005235849206286762420170818122144	2	38	2	1	2	2	3	0	0	2	2	3	3	1	1	1	1	1	1	1	1	6						2	2	2			2	2	1	2	1	2	3			1	0	0	0	0	0	1	1
10000014035849206286762420170829105745	2	28	1	1	2	2	3	1	0	2	2	3	3	1	1	1	2	1	2	2	1	6						2	1	2			2	2	1	2	1	1	3	1		1	0	0	0	0	0	1	2
10000014335849206286762420170829113524	2	27	1	4	2	2	3	0	0	2	2	1	1	1	1	1	1	1	2	2	2	8						3	98	2			1	1	1	2	2	1	3			1	1	1	1	0	1	1	2
10000015335849206286762420170830113613	2	39	1	1	2	2	3	0	0	2	2	1	1	1	1	1	1	1	2	2	1	5						1	1	2			2	2	1	2	1	1	3			1	0	1	1	0	0	1	2
10000008035849206287216020170829180251	1	19	4	4	2	2	3	0	0	2	1	3	3	1	1	1	1	1	1	2	1	7			2	2	2						2	2	1	1	2	3	3			1	0	0	0	1	1	0	0
10000018835849206287216020170920114156	1	18	1	4	2	2	3	0	0	1	1	3	3	1	1	1	2	1	98	2	1	10			2	2	2						2	2	1	1	2	1	3			1	1	0	0	1	1	0	2
10000019135849206287216020170920124325	1	18	1	1	2	2	3	0	0	2	1	3	3	1	1	1	1	1	1	1	1	8			2	2	2						2	2	1	1	1	1	3			1	1	0	0	1	0	0	2
10000009335849206287262420170830181239	2	19	2	4	2	2	3	0	0	2	2	3	3	1	1	1	1	1	2	2	1	4			2	2	2						1	2	1	1	2	2	3			1	0	0	0	0	1	0	1
10000002435849206287146920170829140436	2	22	4	1	1	1	3	0	0	2	2	3	3	1	1	1	1	1	2	2	2	8			2	2	2						2	2	1	1	1	3	3			1	1	0	0	0	0	0	0
10000016335849206287262420170909130259	1	19	4	4	2	2	3	0	0	1	2	1	3	1	1	1	1	1	1	2	2	6			2	2	2						2	2	1	1	2	3	3			1	0	1	0	1	1	0	0
10000003035849206287146920170830125851	2	51	1	4	1	1	3	0	0	2	2	1	1	1	1	1	1	1	2	2	1	9			2	2	2						2	2	1	3	2	1	3			1	1	1	1	0	1	2	2
10000004935849206286867120170818140600	2	65	1	1	1	2	3	0	0	2	1	2	2	1	1	1	1	1	1	1	1	5			1	2	2						1	1	1	4	1	1	3			1	0	1	1	0	0	3	2
10000015035849206286884620170829163028	1	23	1	4	2	2	3	0	0	2	2	3	3	1	1	1	1	1	1	1	1	7			2	2	2						2	2	1	1	2	1	3			1	0	0	0	1	1	0	2
10000007735849206286758220170819144539	2	53	2	2	2	2	3	0	0	2	1	2	2	1	1	1	1	1	1	2	1	6			2	2	2						2	2	1	3	2	2	3			1	0	1	1	0	1	2	1
10000006635849206286758220170818150146	2	60	2	1	2	1	3	0	0	2	2	3	3	1	1	1	2	1	1	2	1	9			2	2	2						2	3	1	4	1	2	3			1	1	0	0	0	0	3	1
10000014335849206286884620170829091710	1	29	1	4	2	2	3	2	0	2	2	3	3	1	1	1	2	1	2	2	1	8			2	2	2						2	2	1	2	2	1	3	2		1	1	0	0	1	1	1	2
10000014535849206286884620170829101015	1	33	1	4	2	2	3	0	0	2	2	3	3	1	1	1	1	1	1	1	1	8			2	2	2						2	2	1	2	2	1	3			1	1	0	0	1	1	1	2
10000014935849206286884620170829154411	1	38	1	2	2	2	3	1	0	2	2	3	3	1	1	1	1	1	1	2	1	8			2	2	2						2	2	1	2	2	1	3	1		1	1	0	0	1	1	1	2
10000009135849206286728520170830104422	2	19	4	3	2	2	3	0	0	2	2	2	2	1	1	1	1	1	1	1	1	7			2	2	2						2	2	1	1	2	3	3			1	0	1	1	0	1	0	0
10000015635849206286902620170829161825	1	18	1	4	2	2	3	0	0	2	2	3	3	1	1	1	1	1	2	1	1	8			2	2	2						2	2	1	1	2	1	3			1	1	0	0	1	1	0	2
10000004535849206286902620170818125100	2	69	1	1	2	2	3	1	0	2	2	1	3	1	1	1	1	1	2	2	1	5			3	2	2						2	2	1	4	1	1	3	1		1	0	1	0	0	0	3	2
10000005235849206286902620170818143742	2	23	4	2	2	2	3	0	0	2	2	3	3	1	1	1	1	1	2	1	1	7			2	2	2						2	2	1	1	2	3	3			1	0	0	0	0	1	0	0
10000004635849206286902620170818131734	2	55	2	4	2	2	3	0	0	2	2	3	3	1	1	1	1	1	1	2	1	8			2	2	2						2	2	1	3	2	2	3			1	1	0	0	0	1	2	1
10000005135849206286902620170818142616	2	57	2	1	1	1	3	0	0	2	2	3	3	1	1	1	1	1	2	1	1	7			2	2	2						2	2	1	3	1	2	3			1	0	0	0	0	0	2	1
10000005535849206286902620170818151200	2	47	2	1	2	2	3	0	0	2	1	2	2	1	1	1	1	1	1	2	1	5			2	2	2						2	2	1	3	1	2	3			1	0	1	1	0	0	2	1
10000016735849206286793920170830143726	1	53	1	4	2	2	3	0	0	2	2	3	3	1	1	1	2	1	2	1	2	8			3	2	2						2	2	1	3	2	1	3			1	1	0	0	1	1	2	2
10000017135849206286793920170830170240	1	33	2	4	2	2	3	1	0	2	2	2	3	1	1	1	1	1	2	1	1	6			2	2	2						2	1	1	2	2	2	3	1		1	0	1	0	1	1	1	1
10000005035849206286902620170818141455	2	22	1	1	2	2	3	0	0	2	2	3	3	1	1	1	1	1	1	2	2	7			2	2	2						2	2	1	1	1	1	3			1	0	0	0	0	0	0	2
10000005835849206286793920170818152002	2	41	4	4	2	2	3	0	0	1	2	2	2	1	1	1	2	1	1	2	1	3			2	2	2						2	2	1	3	2	3	3			1	0	1	1	0	1	2	0
10000015935849206286793920170830111419	2	34	1	1	2	2	3	0	0	2	1	2	2	1	1	1	1	1	1	1	1	4			1	2	2						2	2	1	2	1	1	3			1	0	1	1	0	0	1	2
10000016135849206286793920170830112911	2	40	1	4	1	1	3	0	0	2	1	3	3	1	1	1	2	1	1	1	1	7			2	2	2						2	2	1	3	2	1	3			1	0	0	0	0	1	2	2
10000016235849206286793920170830113925	2	41	1	4	2	2	3	0	0	1	1	3	3	1	1	1	1	1	1	1	1	9			3	2	2						2	2	1	3	2	1	3			1	1	0	0	0	1	2	2
10000017035849206286793920170830152732	1	26	1	1	2	2	3	0	0	1	1	3	3	2	2	1	2	1	2	2	2	7			2	2	2						2	1	1	2	1	1	3			1	0	0	0	1	0	1	2
10000015235849206286793920170829131930	1	40	2	1	2	2	3	0	0	2	2	3	3	2	1	2	1	1	2	2	2	6			3	2	2						2	3	1	3	1	2	3			1	0	0	0	1	0	2	1
10000006835849206286449820170828175217	2	26	2	4	2	2	3	0	0	1	1	2	2	1	1	1	1	1	1	1	1	5									1	2	1	2	1	2	2	2	3			1	0	1	1	0	1	1	1
10000015835849206286449820170909123152	2	41	1	4	2	2	3	0	0	2	2	2	2	1	1	1	1	1	1	1	1	5									2	2	2	1	1	3	2	1	3			1	0	1	1	0	1	2	2
10000003335849206286195720170817160010	2	28	2	4	2	2	3	0	0	2	1	3	3	1	1	1	1	1	2	2	1	10									1	2	1	2	1	2	2	2	3			1	1	0	0	0	1	1	1
10000004535849206286195720170818153957	1	60	1	1	2	2	3	0	0	2	2	3	3	1	1	1	1	1	2	2	2	6									2	2	2	2	1	4	1	1	3			1	0	0	0	1	0	3	2
10000015935849206286514920170829171153	2	54	1	1	1	1	3	0	0	2	1	3	3	1	1	1	1	1	2	2	1	7									1	2	1	2	1	3	1	1	3			1	0	0	0	0	0	2	2
10000005235849206286760820170818095859	2	43	1	4	2	2	3	0	0	2	1	3	3	1	1	1	2	1	1	2	1	8									1	2	2	2	1	3	2	1	3			1	1	0	0	0	1	2	2
10000005735849206286951320170818111043	2	49	2	98	2	2	3	0	0	2	2	3	3	1	1	1	1	1	2	2	1	9									2	2	1	2	1	3		2	3			1	1	0	0	0		2	1
10000005435849206286951320170818102826	2	27	2	4	2	2	3	0	0	2	1	2	3	1	1	1	1	1	1	2	1	5									1	2	2	2	1	2	2	2	3			1	0	1	0	0	1	1	1
10000005935849206286951320170818113317	2	34	2	1	2	2	3	0	0	2	1	3	3	1	1	1	1	1	2	2	1	7									3	2	2	2	1	2	1	2	3			1	0	0	0	0	0	1	1
10000006735849206286951320170818155654	2	25	2	4	1	1	3	2	0	2	2	2	2	1	1	1	1	1	2	1	1	6									3	2	2	2	1	2	2	2	3	2		1	0	1	1	0	1	1	1
10000015535849206286951320170828150017	2	39	1	1	2	2	3	2	0	2	2	1	1	1	2	1	1	1	1	2	1	7									1	2	2	2	1	2	1	1	3	2		1	0	1	1	0	0	1	2
10000014835849206286625320170829104758	1	33	1	2	2	2	3	0	0	1	2	2	2	1	1	1	1	1	1	1	1	8									2	2	1	1	1	2	2	1	3			1	1	1	1	1	1	1	2
10000016235849206033560820170829165309	1	25	5	1	2	2	3	0	0	2	2	3	3	1	1	1	1	1	1	2	1	6									2	2	2	2	1	2	1	3	3			1	0	0	0	1	0	1	0
10000004935849206033560820170818122458	2	49	4	1	1	1	3	0	0	2	2	3	3	1	1	1	1	1	2	1	1	7									1	2	2	2	1	3	1	3	3			1	0	0	0	0	0	2	0
10000004635849206286517220170818102344	2	34	2	4	2	1	3	0	0	2	2	3	3	1	1	1	1	1	2	1	1	4									2	2	2	2	1	2	2	2	3			1	0	0	0	0	1	1	1
10000005935849206286517220170818154148	2	39	2	4	2	1	3	0	0	2	2	2	3	1	1	1	1	1	2	2	1	7									1	2	2	2	1	2	2	2	3			1	0	1	0	0	1	1	1
10000014835849206286517220170829114215	2	26	2	4	2	2	3	0	0	2	1	2	3	1	1	1	2	1	2	2	1	8									1	2	1	2	1	2	2	2	3			1	1	1	0	0	1	1	1
10000014135849206286517220170828154205	2	48	2	1	1	2	3	1	0	2	1	3	3	1	1	1	1	1	2	2	1	5									2	2	2	2	1	3	1	2	3	1		1	0	0	0	0	0	2	1
10000013635849206286517220170828142714	2	53	1	1	1	1	3	0	0	2	2	3	3	1	2	2	2	1	2	2	1	7									2	2	2	2	1	3	1	1	3			1	0	0	0	0	0	2	2
10000005835849206286723620170828103856	2	51	1	4	1	1	3	0	0	2	1	1	1	1	1	1	1	1	1	1	1	4						1	2	2			2	2	1	3	2	1	3			1	0	1	1	0	1	2	2
10000005935849206286723620170828104735	2	52	1	2	1	1	3	1	0	1	2	1	1	1	1	1	1	1	1	1	1	1						1	1	2			2	2	1	3	2	1	3	1		1	0	1	1	0	1	2	2
10000005935849206286775620170828115811	2	23	4	4	1	1	3	0	0	1	1	2	3	1	1	1	1	1	1	1	1	5						1	2	2			2	2	1	1	2	3	3			1	0	1	0	0	1	0	0
10000001435849206286305220170828104919	2	18	4	4	2	1	3	0	0	2	2	3	3	1	1	1	1	1	2	2	1	8						1	2	2			1	1	1	1	2	3	3			1	1	0	0	0	1	0	0
10000002535849206286305220170817135925	2	24	4	4	2	2	3	0	0	2	2	2	3	1	1	1	1	1	2	1	1	5						1	1	2			2	2	1	1	2	3	3			1	0	1	0	0	1	0	0
10000001335849206286305220170828103641	1	27	4	1	2	2	3	0	0	2	2	3	3	1	1	1	1	1	2	2	1	5						1	2	2			1	2	1	2	1	3	3			1	0	0	0	1	0	1	0
10000002735849206286305220170817143431	2	38	2	4	2	1	3	0	0	1	1	3	3	1	1	1	1	2	2	2	2	8						1	1	1			1	1	1	2	2	2	3			1	1	0	0	0	1	1	1
10000004035849206286885320170817112956	2	22	4	1	2	2	3	0	0	2	2	3	3	1	1	1	1	1	2	2	1	10						1	1	2			2	2	1	1	1	3	3			1	1	0	0	0	0	0	0
10000004535849206286507320170817133101	1	25	4	4	2	2	3	0	0	2	2	3	3	1	1	1	1	1	1	2	1	9						1	2	2			2	2	1	2	2	3	3			1	1	0	0	1	1	1	0
10000011435849206286913320170828103626	1	32	4	1	2	2	3	0	0	2	1	3	3	1	1	1	1	1	2	2	1	5						1	2	2			2	2	1	2	1	3	3			1	0	0	0	1	0	1	0
10000003935849206286885320170817110730	2	50	4	1	1	1	3	0	0	2	2	2	2	1	1	1	1	1	1	1	1	7						3	2	2			2	2	1	3	1	3	3			1	0	1	1	0	0	2	0
10000002035849206286305220170828160239	1	30	1	4	2	2	3	0	0	2	2	2	2	1	1	1	1	1	1	2	1	7						1	2	2			1	1	1	2	2	1	3			1	0	1	1	1	1	1	2
10000003235849206286305220170817155558	1	45	2	4	2	1	3	0	0	2	2	1	1	1	1	1	2	1	1	98	1	2						1	2	2			2	2	1	3	2	2	3			1	0	1	1	1	1	2	1
10000014135849206286507320170828101306	2	36	1	4	2	2	3	0	0	2	1	3	3	1	1	1	1	1	1	2	1	10						1	2	2			2	2	1	2	2	1	3			1	1	0	0	0	1	1	2
10000004035849206286507320170817111258	1	36	2	1	2	2	3	0	0	2	2	2	1	1	1	1	1	1	1	1	1	8						1	1	2			2	1	1	2	1	2	3			1	1	1	1	1	0	1	1
10000014235849206286507320170828102924	1	38	1	1	2	2	3	0	0	2	2	3	3	1	1	1	2	1	1	2	1	9						1	1	2			2	2	1	2	1	1	3			1	1	0	0	1	0	1	2
10000003435849206286538820170817141346	2	59	1	4	2	2	3	0	0	2	2	3	3	1	1	1	2	1	1	2	1	8						1	2	98			2	1	1	3	2	1	3			1	1	0	0	0	1	2	2
10000006735849206286449820170828115557	2	33	2	4	2	2	3	0	0	2	1	3	2	1	1	1	1	1	2	2	1	6									2	1	2	2	1	2	2	2	3			1	0	0	1	0	1	1	1
10000015035849206286449820170907202945	2	57	4	1	1	1	3	2	0	2	2	2	1	1	1	1	1	1	1	1	1	4									1	2	2	1	1	3	1	3	3	2		1	0	1	1	0	0	2	0
10000002135849206286195720170817095619	2	19	2	4	2	2	3	0	0	1	2	3	3	1	1	1	1	1	1	1	1	5									2	2	2	2	1	1	2	2	3			1	0	0	0	0	1	0	1
10000013635849206286195720170828162227	2	19	2	4	2	2	3	0	0	1	1	3	3	1	1	1	1	1	1	2	1	10									2	2	2	2	1	1	2	2	3			1	1	0	0	0	1	0	1
10000004635849206286951320170817143108	1	18	4	1	2	2	3	0	0	2	2	2	3	1	1	1	2	1	2	2	1	7									2	2	2	2	1	1	1	3	3			1	0	1	0	1	0	0	0
10000005035849206286951320170817153803	1	18	4	1	2	2	3	0	0	2	2	3	2	1	2	1	1	1	2	2	1	7									2	2	2	2	1	1	1	3	3			1	0	0	1	1	0	0	0
10000004435849206286760820170817141959	2	23	4	2	2	2	3	0	0	1	2	3	3	1	1	1	1	1	1	2	1	8									2	2	2	2	1	1	2	3	3			1	1	0	0	0	1	0	0
10000013435849206286625320170828122126	1	47	1	4	2	2	3	0	0	2	2	2	2	1	1	1	1	1	1	2	1	7									1	2	1	1	1	3	2	1	3			1	0	1	1	1	1	2	2
10000013635849206286625320170828131017	1	51	1	4	1	1	3	2	0	1	2	3	3	1	1	1	1	1	1	1	1	7									2	2	2	2	1	3	2	1	3	2		1	0	0	0	1	1	2	2
10000014035849206286625320170828140302	1	41	4	4	2	2	3	0	0	2	1	3	3	1	1	1	1	1	2	2	1	5									2	2	2	2	1	3	2	3	3			1	0	0	0	1	1	2	0
10000003635849206286760820170817111116	2	32	2	4	1	1	3	2	0	2	2	3	3	1	1	1	1	1	1	2	1	8									1	2	2	1	1	2	2	2	3	2		1	1	0	0	0	1	1	1
10000004335849206286760820170817140822	2	32	3	4	2	1	3	0	0	2	2	3	3	1	1	1	1	1	2	2	1	7									3	2	3	3	1	2	2	2	3			1	0	0	0	0	1	1	1
10000002535849206286195720170817113256	2	55	2	4	2	1	3	0	0	2	1	3	3	1	1	1	1	1	2	2	1	5									1	2	1	2	1	3	2	2	3			1	0	0	0	0	1	2	1
10000005235849206286951320170817162146	2	23	4	1	1	1	3	2	0	2	2	3	3	1	1	1	1	1	2	2	1	7									1	2	3	2	1	1	1	3	3	2		1	0	0	0	0	0	0	0
10000013935849206286625320170828134714	2	31	1	4	2	2	3	0	0	2	1	3	3	1	1	1	1	1	1	2	1	7									2	2	2	2	1	2	2	1	3			1	0	0	0	0	1	1	2
10000014135849206286625320170828142154	2	31	1	4	2	2	3	1	0	2	1	2	2	1	1	1	1	1	1	2	1	10									2	2	1	2	1	2	2	1	3	1		1	1	1	1	0	1	1	2
10000013835849206286625320170828133710	1	31	1	2	2	2	3	0	0	2	2	1	1	1	1	1	1	1	1	2	1	10									1	2	1	1	1	2	2	1	3			1	1	1	1	1	1	1	2
10000003535849206286760820170817105813	1	22	3	1	2	2	3	0	0	2	2	3	3	1	1	1	1	1	2	1	1	7									2	2	2	2	1	1	1	2	3			1	0	0	0	1	0	0	1
10000003735849206286760820170817112626	1	22	2	3	2	2	3	0	0	1	2	2	3	1	1	1	1	1	1	2	1	9									3	2	2	2	1	1	2	2	3			1	1	1	0	1	1	0	1
10000015135849206286760820170828152250	2	35	1	3	2	2	3	0	0	2	1	3	3	1	1	1	2	1	1	2	1	8									2	2	2	2	1	2	2	1	3			1	1	0	0	0	1	1	2
10000015135849206287216020170908104721	2	39	2	2	2	2	3	0	0	2	1	2	2	1	1	1	1	1	2	2	1	7			2	2	2						2	2	1	2	2	2	3			1	0	1	1	0	1	1	1
10000015435849206287216020170908113645	2	38	2	4	2	2	3	0	0	2	1	1	2	1	1	1	1	1	1	1	1	7			2	2	2						1	2	1	2	2	2	3			1	0	1	1	0	1	1	1
10000005235849206287216020170828093341	2	18	3	4	2	2	3	0	0	2	1	3	3	1	1	1	1	1	2	1	1	8			2	2	2						2	2	1	1	2	2	3			1	1	0	0	0	1	0	1
10000015535849206287216020170908120019	2	39	1	4	1	2	3	0	0	2	2	3	3	1	1	1	1	1	2	2	1	8			2	2	2						2	2	1	2	2	1	3			1	1	0	0	0	1	1	2
10000005135849206287216020170828091302	1	32	1	2	2	2	3	0	0	2	1	3	3	1	1	1	1	1	1	2	1	8			2	2	2						2	2	1	2	2	1	3			1	1	0	0	1	1	1	2
10000007335849206287262420170828184019	2	30	4	4	2	1	3	0	0	2	1	2	2	1	1	1	1	1	1	1	1	5			2	2	2						2	2	1	2	2	3	3			1	0	1	1	0	1	1	0
10000006135849206287216020170828122938	2	60	2	4	2	2	3	0	0	2	1	3	2	1	1	1	1	1	2	2	1	5			3	2	2						2	3	1	4	2	2	3			1	0	0	1	0	1	3	1
10000015035849206286390420170828164204	2	25	4	1	2	2	3	0	0	1	2	3	3	1	1	1	1	1	1	1	1	8			2	2	2						2	2	1	2	1	3	3			1	1	0	0	0	0	1	0
10000015735849206286758220170828143852	2	25	4	2	2	2	3	1	0	2	2	3	3	1	1	1	1	1	2	2	1	8			2	2	2						2	2	1	2	2	3	3	1		1	1	0	0	0	1	1	0
10000014735849206286390420170828160051	1	27	1	1	1	1	3	0	0	2	1	3	3	1	1	1	1	1	1	1	1	7			2	2	1						2	2	1	2	1	1	3			1	0	0	0	1	0	1	2
10000012935849206286867120170828125056	2	35	2	1	1	1	3	0	0	2	2	3	3	1	1	1	1	1	1	2	2	10			2	2	2						2	2	1	2	1	2	3			1	1	0	0	0	0	1	1
10000000935849206287146920170828122623	2	28	2	4	2	1	3	0	0	2	1	3	3	1	1	2	1	2	2	2	2	5			2	2	2						2	2	1	2	2	2	3			1	0	0	0	0	1	1	1
10000014035849206286390420170828131433	2	20	4	1	1	1	3	0	0	1	1	3	3	1	1	1	1	1	2	2	1	8			2	2	2						2	2	1	1	1	3	3			1	1	0	0	0	0	0	0
10000004235849206286758220170817113614	2	48	2	4	1	1	3	2	0	2	2	3	2	1	1	1	2	2	2	2	2	10			2	2	2						1	1	1	3	2	2	3	2		1	1	0	1	0	1	2	1
10000002335849206286884620170817110058	1	27	2	4	1	1	3	0	0	2	2	3	3	1	1	2	2	2	1	2	2	7			2	2	2						2	2	1	2	2	2	3			1	0	0	0	1	1	1	1
10000013935849206286793920170828142359	2	37	4	4	2	2	3	0	0	2	1	3	3	1	1	1	1	1	1	2	2	8			3	2	2						2	2	1	2	2	3	3			1	1	0	0	0	1	1	0
10000014235849206286793920170828152236	2	27	4	3	2	2	3	0	0	2	2	3	3	2	1	1	1	1	1	2	2	7			3	2	2						3	2	1	2	2	3	3			1	0	0	0	0	1	1	0
10000004235849206286723620170826193457	2	20	4	2	2	1	3	0	0	2	1	3	3	1	1	1	1	1	1	1	1	8						1	2	1			2	2	1	1	2	3	3			1	1	0	0	0	1	0	0
10000003435849206286723620170826173710	2	30	2	2	1	1	3	0	0	1	1	2	1	1	1	1	1	1	2	1	1	6						1	2	2			2	2	1	2	2	2	3			1	0	1	1	0	1	1	1
10000005035849206286723620170827175139	2	21	3	4	2	2	3	0	0	1	2	1	1	1	1	1	1	1	1	2	1	8						1	2	2			2	3	1	1	2	2	3			1	1	1	1	0	1	0	1
10000001135849206286305220170816151106	1	18	2	4	2	2	3	0	0	2	2	3	3	1	1	1	1	2	2	2	1	9						1	2	2			2	2	1	1	2	2	3			1	1	0	0	1	1	0	1
10000005135849206286723620170827181045	1	30	1	4	2	1	3	0	0	2	2	3	2	1	1	1	1	1	1	2	1	8						1	2	1			1	2	1	2	2	1	3			1	1	0	1	1	1	1	2
10000002735849206286885320170815150741	2	67	1	4	2	2	3	0	0	2	2	3	2	1	1	1	1	1	2	98	98	7						1	2	2			2	2	1	4	2	1	3			1	0	0	1	0	1	3	2
10000002535849206286913320170816113042	2	72	1	1	1	1	3	1	2	2	2	2	2	1	1	1	2	1	2	2	2	8						1	3	3			3	3	1	4	1	1	3	1	2	1	1	1	1	0	0	3	2
10000002035849206286684020170907153103	2	18	1	4	2	2	3	0	0	2	2	3	3	1	1	1	1	1	1	1	1	8						1	2	2			2	2	1	1	2	1	3			1	1	0	0	0	1	0	2
10000002035849206286913320170815162540	1	58	2	1	2	1	3	0	0	2	2	3	3	1	1	1	1	1	2	2	1	9						3	1	2			2	2	1	3	1	2	3			1	1	0	0	1	0	2	1
10000002335849206286507320170816093219	2	46	3	1	2	2	3	0	0	2	1	3	3	1	1	1	1	1	2	2	1	8						2	1	2			2	2	1	3	1	2	3			1	1	0	0	0	0	2	1
10000010735849206286913320170827103946	1	28	2	3	1	2	3	0	0	2	2	3	3	1	1	1	1	1	1	1	1	8						2	2	2			1	2	1	2	2	2	3			1	1	0	0	1	1	1	1
10000013235849206286538820170826165128	1	31	1	1	1	2	3	1	0	2	1	2	2	1	1	1	1	1	1	1	1	7						3	2	2			2	2	1	2	1	1	3	1		1	0	1	1	1	0	1	2
10000003235849206286538820170816153441	2	20	4	1	2	1	3	0	0	2	2	3	3	1	1	1	1	1	2	2	1	8						2	2	2			2	2	1	1	1	3	3			1	1	0	0	0	0	0	0
10000001935849206286538820170816105319	1	25	2	2	2	1	3	0	0	2	2	2	1	1	1	1	1	1	1	2	1	5						2	2	2			2	2	1	2	2	2	3			1	0	1	1	1	1	1	1
10000012835849206286762420170827104223	2	40	1	4	1	1	3	0	0	2	2	3	3	1	1	1	1	1	2	2	2	8						1	1	2			1	1	1	3	2	1	3			1	1	0	0	0	1	2	2
10000006035849206286449820170827190720	2	39	2	4	2	1	3	0	0	2	2	1	2	1	1	1	1	1	1	1	1	5									1	1	1	1	1	2	2	2	3			1	0	1	1	0	1	1	1
10000001235849206286195720170816153943	2	50	1	2	1	1	3	0	0	2	1	2	2	1	1	1	1	1	2	1	1	7									2	2	2	2	1	3	2	1	3			1	0	1	1	0	1	2	2
10000014535849206286514920170827114759	2	18	4	1	2	2	3	0	0	1	1	3	3	1	1	1	1	1	2	1	1	8									2	2	2	2	1	1	1	3	3			1	1	0	0	0	0	0	0
10000012435849206286625320170827132444	2	33	4	2	2	1	3	0	0	2	2	3	3	1	1	1	1	1	2	1	2	7									2	2	2	2	1	2	2	3	3			1	0	0	0	0	1	1	0
10000001435849206286625320170815144146	1	20	4	4	2	2	3	0	0	1	1	3	2	1	1	1	1	1	2	2	1	5									2	2	2	2	1	1	2	3	3			1	0	0	1	1	1	0	0
10000012935849206286625320170827141328	1	21	4	1	2	2	3	0	0	2	2	2	2	1	1	1	2	1	2	2	1	6									1	2	1	2	1	1	1	3	3			1	0	1	1	1	0	0	0
10000000335849206286195720170816102231	2	57	2	4	1	1	3	0	0	2	2	2	2	1	1	1	1	1	2	2	1	8									1	2	2	2	1	3	2	2	3			1	1	1	1	0	1	2	1
10000001635849206286195720170816163912	2	40	2	4	2	2	3	0	0	2	2	3	3	1	1	1	1	1	2	2	1	6									1	2	1	2	1	3	2	2	3			1	0	0	0	0	1	2	1
10000001935849206286684020170907102431	2	18	4	4	2	2	3	0	0	1	2	3	3	1	1	1	1	1	1	1	1	8									2	2	2	2	1	1	2	3	3			1	1	0	0	0	1	0	0
10000003235849206286514920170816135206	1	56	1	1	2	2	3	0	0	2	2	3	3	1	1	1	1	1	1	2	1	9									3	2	2	2	1	3	1	1	3			1	1	0	0	1	0	2	2
10000003035849206286760820170816143629	2	25	4	4	2	2	3	0	0	2	2	2	3	1	1	1	1	1	1	1	1	5									2	2	1	2	1	2	2	3	3			1	0	1	0	0	1	1	0
10000003935849206033560820170816141437	2	54	2	4	2	2	3	0	0	2	2	3	3	1	1	1	1	1	2	1	1	9									2	2	1	1	1	3	2	2	3			1	1	0	0	0	1	2	1
10000013935849206033560820170826185027	2	18	4	4	2	2	3	0	0	2	2	3	3	1	1	1	1	1	1	2	1	5									2	2	2	2	1	1	2	3	3			1	0	0	0	0	1	0	0
10000005535849206287262420170827173846	2	21	2	4	1	2	3	0	0	1	1	1	2	1	1	1	1	1	1	2	1	6			2	2	2						2	2	1	1	2	2	3			1	0	1	1	0	1	0	1
10000003435849206286758220170816162425	1	35	2	1	2	2	3	0	0	2	2	3	2	1	1	1	2	1	1	1	1	7			2	2	2						2	2	1	2	1	2	3			1	0	0	1	1	0	1	1
10000002935849206286758220170816135948	2	19	2	2	2	2	3	0	0	1	1	2	2	1	1	1	1	1	1	1	1	4			2	2	2						2	2	1	1	2	2	3			1	0	1	1	0	1	0	1
10000004435849206286390420170816170239	2	21	2	1	2	1	3	0	0	2	2	2	2	1	1	1	1	1	1	2	1	10			2	2	2						2	1	1	1	1	2	3			1	1	1	1	0	0	0	1
10000000235849206287146920170827122154	2	25	2	1	2	2	3	0	0	2	2	1	1	1	1	1	2	1	2	1	1	6			2	2	2						2	2	1	2	1	2	3			1	0	1	1	0	0	1	1
10000003035849206286758220170816141616	2	32	1	4	2	1	3	0	0	1	1	3	3	1	1	1	1	1	1	2	1	8			2	2	2						2	2	1	2	2	1	3			1	1	0	0	0	1	1	2
10000002835849206286867120170816132414	1	58	2	4	1	2	3	0	0	1	1	2	1	1	1	1	2	1	1	2	1	6			2	2	2						2	2	1	3	2	2	3			1	0	1	1	1	1	2	1
10000001935849206286549520170816142434	2	55	2	1	1	1	3	0	0	2	1	3	3	1	1	1	2	1	2	2	1	8			2	2	2						2	2	1	3	1	2	3			1	1	0	0	0	0	2	1
10000001435849206286884620170814151650	1	31	2	4	2	2	3	0	0	2	1	3	3	1	1	1	1	1	2	2	1	8			2	2	2						2	2	1	2	2	2	3			1	1	0	0	1	1	1	1
10000002935849206286793920170815110421	2	20	2	4	2	2	3	0	0	2	2	3	3	1	1	1	1	1	1	1	1	8			2	2	2						2	2	1	1	2	2	3			1	1	0	0	0	1	0	1
10000014035849206286902620170826202235	1	22	1	4	2	2	3	0	0	2	2	2	2	1	1	1	1	1	2	1	1	6			2	2	2						2	2	1	1	2	1	3			1	0	1	1	1	1	0	2
10000014335849206286902620170827162705	1	21	1	4	2	2	3	0	0	2	2	3	3	1	1	1	1	2	2	2	1	9			2	2	2						2	2	1	1	2	1	3			1	1	0	0	1	1	0	2
10000001835849206286549520170816141029	1	66	2	4	2	2	3	0	0	2	2	3	2	1	2	1	1	1	1	2	1	5			2	2	2						2	2	1	4	2	2	3			1	0	0	1	1	1	3	1
10000003435849206286793920170815121907	2	69	1	4	1	1	3	2	0	1	2	3	3	2	2	1	1	1	1	1	1	10			2	2	2						2	2	1	4	2	1	3	2		1	1	0	0	0	1	3	2
10000014235849206286902620170826204442	2	32	1	1	2	2	3	0	0	2	1	2	3	1	1	1	1	1	1	1	1	5			2	2	2						2	2	1	2	1	1	3			1	0	1	0	0	0	1	2
10000004235849206286902620170816154944	2	25	2	2	2	1	3	1	0	2	1	2	3	1	1	1	1	1	2	2	1	6			2	2	2						2	2	1	2	2	2	3	1		1	0	1	0	0	1	1	1
10000002935849206286775620170825093908	2	18	2	4	2	2	3	0	0	2	2	2	2	1	1	1	1	2	2	2	1	8						1	1	2			2	2	1	1	2	2	3			1	1	1	1	0	1	0	1
10000004935849206286775620170826110430	2	24	2	5	2	1	3	0	0	2	1	3	2	1	1	1	2	1	1	1	1	7						1	2	2			2	1	1	1	2	2	3			1	0	0	1	0	1	0	1
10000012835849206286775620170904185249	2	19	2	4	1	2	3	0	0	2	2	3	3	1	1	1	1	1	2	1	1	8						1	2	1			2	1	1	1	2	2	3			1	1	0	0	0	1	0	1
10000004035849206286775620170825171631	2	53	2	4	2	1	3	0	0	2	1	3	3	1	1	2	2	2	2	2	2	9						3	3	3			2	2	1	3	2	2	3			1	1	0	0	0	1	2	1
10000012235849206286775620170904115651	2	39	4	4	2	2	3	0	0	2	1	3	3	1	1	1	1	1	1	1	1	5						3	2	2			2	2	1	2	2	3	3			1	0	0	0	0	1	1	0
10000013535849206286775620170905172906	2	30	1	4	1	1	3	2	1	2	1	3	3	1	1	1	1	1	1	1	1	10						1	2	2			3	1	1	2	2	1	3	2	1	1	1	0	0	0	1	1	2
10000003835849206286775620170825130118	1	28	1	4	2	2	3	0	0	1	2	2	2	1	1	1	1	1	1	2	2	6						2	2	2			2	2	1	2	2	1	3			1	0	1	1	1	1	1	2
10000017335849206286723620170916184337	2	24	4	4	2	2	3	0	0	2	2	2	3	1	1	1	1	1	1	2	1	10						1	3	1			2	2	1	1	2	3	3			1	1	1	0	0	1	0	0
10000000535849206286305220170814164814	2	65	1	4	1	1	3	0	0	1	2	3	3	1	1	2	1	1	1	98	2	2						2	1	1			2	1	1	4	2	1	3			1	0	0	0	0	1	3	2
10000000635849206286305220170814171451	2	64	1	4	1	1	3	0	0	2	2	3	3	1	1	1	1	1	1	2	1	8						1	3	3			1	1	1	4	2	1	3			1	1	0	0	0	1	3	2
10000000835849206286305220170814180905	2	30	2	4	2	2	3	0	0	2	2	3	2	1	1	1	1	1	1	2	1	7						1	1	2			2	2	1	2	2	2	3			1	0	0	1	0	1	1	1
10000002335849206286723620170825172814	2	29	2	2	2	2	3	0	0	2	2	1	1	1	1	1	1	1	1	1	1	5						3	2	2			2	2	1	2	2	2	3			1	0	1	1	0	1	1	1
10000001935849206286775620170824113119	2	21	1	1	2	2	3	0	0	1	1	2	3	1	1	1	1	1	2	1	1	8						1	2	2			2	2	1	1	1	1	3			1	1	1	0	0	0	0	2
10000002735849206286723620170825183417	2	40	1	4	2	1	3	0	0	2	1	2	1	1	1	1	1	1	1	1	1	6						3	2	2			2	2	1	3	2	1	3			1	0	1	1	0	1	2	2
10000022135849206286885320170904214855	2	74	4	1	1	1	3	0	0	1	2	3	3	2	2	2	1	1	2	2	2	8						1	2	2			2	2	1	4	1	3	3			1	1	0	0	0	0	3	0
10000023335849206286885320170905114027	2	68	5	4	2	1	3	0	0	2	2	2	2	1	1	1	1	1	2	2	2	7						3	2	2			2	2	1	4	2	3	3			1	0	1	1	0	1	3	0
10000012435849206286723620170903151832	2	19	1	2	2	2	3	1	0	2	1	2	1	1	1	1	1	1	1	1	1	7						1	2	1			2	2	1	1	2	1	3	1		1	0	1	1	0	1	0	2
10000000935849206286885320170814110244	2	36	2	4	2	2	3	0	0	2	1	3	3	1	1	1	1	1	1	2	1	10						1	2	2			2	2	1	2	2	2	3			1	1	0	0	0	1	1	1
10000022935849206286885320170905102519	1	25	4	2	2	2	3	0	0	2	2	2	2	1	1	1	1	1	2	2	1	4						2	2	2			2	2	1	2	2	3	3			1	0	1	1	1	1	1	0
10000023135849206286885320170905104822	1	26	4	4	1	2	3	0	0	2	2	2	2	1	1	1	1	1	98	1	1	7						3	3	2			2	2	1	2	2	3	3			1	0	1	1	1	1	1	0
10000010735849206287104820170824141415	2	24	1	1	1	1	3	0	0	2	2	2	2	1	1	1	1	1	2	2	1	7						1	1	2			1	1	1	1	1	1	3			1	0	1	1	0	0	0	2
10000012435849206287104820170825152633	2	24	1	1	2	2	3	0	0	1	1	3	3	1	1	1	1	1	2	98	1	8						1	2	2			2	98	1	1	1	1	3			1	1	0	0	0	0	0	2
10000011935849206286723620170902183634	2	37	1	4	2	2	3	0	0	2	2	1	1	1	1	1	1	1	2	2	1	8						1	1	2			2	2	1	2	2	1	3			1	1	1	1	0	1	1	2
10000031035849206286728520170904231620	1	18	1	4	2	2	3	0	0	2	1	2	2	2	1	2	2	1	1	1	2	5						2	2	1			2	2	1	1	2	1	3			1	0	1	1	1	1	0	2
10000022235849206286885320170905083239	1	22	4	4	2	2	3	0	0	2	2	3	3	1	1	1	1	1	1	1	1	7						2	2	2			2	2	1	1	2	3	3			1	0	0	0	1	1	0	0
10000022335849206286885320170905084223	1	24	4	1	2	2	3	0	0	1	2	2	2	1	1	1	1	1	2	1	1	7						1	1	2			2	2	1	1	1	3	3			1	0	1	1	1	0	0	0
10000000235849206286305220170825153619	2	30	4	4	2	2	3	0	0	2	2	3	3	1	1	1	1	1	2	2	2	7						1	2	2			2	2	1	2	2	3	3			1	0	0	0	0	1	1	0
10000003735849206287104820170815164208	2	69	1	4	1	1	3	0	0	2	2	3	3	1	1	1	1	1	1	1	1	9						1	2	2			1	2	1	4	2	1	3			1	1	0	0	0	1	3	2
10000000835849206286305220170825173741	2	32	2	1	2	2	3	0	0	2	2	2	2	1	1	1	1	1	2	2	2	5						1	2	2			1	2	1	2	1	2	3			1	0	1	1	0	0	1	1
10000001535849206286684020170824175555	2	27	2	4	2	2	3	0	0	2	1	2	2	1	1	1	1	1	1	2	1	9						1	2	2			2	1	1	2	2	2	3			1	1	1	1	0	1	1	1
10000001735849206286684020170825092214	2	32	2	2	2	2	3	0	0	2	1	2	2	1	1	1	2	1	1	1	1	6						1	1	1			1	1	1	2	2	2	3			1	0	1	1	0	1	1	1
10000015535849206286885320170825124558	2	21	4	2	2	2	3	0	0	2	2	3	3	1	1	1	1	1	1	2	1	7						1	2	2			2	2	1	1	2	3	3			1	0	0	0	0	1	0	0
10000012535849206286885320170824093329	1	45	1	4	2	2	3	0	0	2	2	2	2	2	1	1	1	1	1	2	1	1						1	2	2			2	2	1	3	2	1	3			1	0	1	1	1	1	2	2
10000000735849206286684020170824163507	2	43	2	4	2	2	3	0	0	2	1	2	2	1	1	1	1	1	1	2	2	5						1	2	2			2	2	1	3	2	2	3			1	0	1	1	0	1	2	1
10000014935849206286885320170825101318	2	54	1	4	1	2	3	0	0	2	1	3	3	1	1	1	1	1	1	2	2	10						1	2	2			2	2	1	3	2	1	3			1	1	0	0	0	1	2	2
10000015335849206286885320170825111315	2	48	1	4	1	1	3	0	0	2	1	3	3	1	1	1	1	1	1	2	1	10						1	2	2			2	2	1	3	2	1	3			1	1	0	0	0	1	2	2
10000012135849206287104820170825145703	2	35	4	1	1	1	3	0	0	2	2	3	3	1	1	1	1	1	1	1	1	8						2	2	2			2	2	1	2	1	3	3			1	1	0	0	0	0	1	0
10000014135849206286514920170826164720	2	32	4	1	2	1	3	0	0	1	1	3	3	1	1	2	2	2	2	98	1	8						3	2	2			2	2	1	2	1	3	3			1	1	0	0	0	0	1	0
10000009535849206286913320170824163151	2	51	4	1	1	1	3	0	0	1	2	3	3	1	1	1	1	2	1	1	1	5						2	2	2			2	2	1	3	1	3	3			1	0	0	0	0	0	2	0
10000000435849206286684020170826151041	2	21	1	4	2	2	3	0	0	2	1	2	2	1	1	1	1	1	2	2	2	9						1	2	2			1	1	1	1	2	1	3			1	1	1	1	0	1	0	2
10000000835849206286684020170824164423	2	18	2	2	2	2	3	0	0	2	1	2	2	1	1	1	1	1	1	1	1	5						2	2	2			2	2	1	1	2	2	3			1	0	1	1	0	1	0	1
10000000735849206286913320170814120634	2	47	1	2	1	1	3	0	0	2	2	1	1	1	1	1	1	1	2	1	1	6						1	1	2			2	1	1	3	2	1	3			1	0	1	1	0	1	2	2
10000001035849206286913320170814144904	2	46	1	2	2	2	3	0	0	2	2	1	1	1	1	1	1	1	1	1	2	8						1	1	2			1	1	1	3	2	1	3			1	1	1	1	0	1	2	2
10000009435849206286913320170824161057	2	51	1	1	1	1	3	0	0	2	2	3	1	1	1	1	1	2	2	2	1	8						1	2	2			2	2	1	3	1	1	3			1	1	0	1	0	0	2	2
10000011535849206287104820170825112549	1	30	2	4	2	2	3	0	0	2	2	3	3	1	1	1	2	1	2	1	1	8						1	1	2			1	1	1	2	2	2	3			1	1	0	0	1	1	1	1
10000014735849206286885320170825094725	2	43	4	4	2	2	3	0	0	2	2	2	2	2	1	1	1	1	2	1	1	8						1	2	2			2	2	1	3	2	3	3			1	1	1	1	0	1	2	0
10000011335849206286507320170824094516	1	24	1	4	2	2	3	0	0	2	2	3	3	1	1	1	1	1	2	2	1	8						1	1	2			2	1	1	1	2	1	3			1	1	0	0	1	1	0	2
10000011135849206286507320170824091616	2	20	2	4	2	2	3	0	0	2	2	3	3	1	1	1	1	1	1	1	1	8						1	2	1			2	2	1	1	2	2	3			1	1	0	0	0	1	0	1
10000001135849206286305220170815102026	2	41	4	2	2	1	3	0	0	1	2	3	3	1	1	1	1	1	1	2	1	8						1	1	3			1	1	1	3	2	3	3			1	1	0	0	0	1	2	0
10000012235849206286507320170824150853	2	27	1	4	2	1	3	0	0	2	2	3	3	1	1	1	1	1	2	2	1	9						1	2	2			2	2	1	2	2	1	3			1	1	0	0	0	1	1	2
10000013135849206286507320170825103720	2	37	1	4	2	2	3	0	0	2	1	3	3	1	1	1	1	1	1	2	1	10						3	2	2			1	2	1	2	2	1	3			1	1	0	0	0	1	1	2
10000013335849206286507320170826090455	2	38	1	4	2	2	3	0	0	2	1	3	3	1	1	1	1	1	1	1	1	10						3	1	2			2	2	1	2	2	1	3			1	1	0	0	0	1	1	2
10000000435849206286507320170814092822	2	53	4	1	1	1	3	0	0	2	1	3	3	1	1	1	1	1	1	1	1	8						1	2	2			2	2	1	3	1	3	3			1	1	0	0	0	0	2	0
10000001135849206286684020170824171434	2	31	1	1	2	2	3	0	0	2	2	3	2	1	1	1	1	1	1	2	1	7						1	2	1			2	2	1	2	1	1	3			1	0	0	1	0	0	1	2
10000001235849206286684020170824172809	2	29	1	1	2	2	3	0	0	2	2	3	3	1	1	1	1	1	1	2	1	10						1	1	1			1	1	1	2	1	1	3			1	1	0	0	0	0	1	2
10000010435849206286195720170825111647	2	27	1	4	2	2	3	0	0	2	2	2	2	1	1	1	1	1	1	1	1	8						1	1	2			1	2	1	2	2	1	3			1	1	1	1	0	1	1	2
10000000835849206286507320170814110732	2	29	4	1	2	1	3	0	0	2	2	3	3	1	1	1	1	1	2	1	1	8						3	2	3			2	2	1	2	1	3	3			1	1	0	0	0	0	1	0
10000013935849206286507320170826145201	2	19	1	4	2	2	3	0	0	1	1	3	3	1	1	1	2	2	2	2	1	8						1	1	2			1	2	1	1	2	1	3			1	1	0	0	0	1	0	2
10000009835849206286913320170825092916	2	32	1	1	1	1	3	0	0	2	2	3	3	1	1	1	1	2	2	2	2	9						1	2	2			2	2	1	2	1	1	3			1	1	0	0	0	0	1	2
10000012435849206286538820170825120750	2	26	4	2	2	2	3	0	0	2	1	3	3	1	1	1	1	1	2	1	1	7						3	2	3			3	2	1	2	2	3	3			1	0	0	0	0	1	1	0
10000011535849206286538820170825102637	1	33	1	2	2	2	3	0	0	2	2	3	3	1	1	1	1	1	2	2	1	10						1	1	2			1	2	1	2	2	1	3			1	1	0	0	1	1	1	2
10000011635849206286538820170825103323	1	40	2	4	2	2	3	1	0	2	2	3	3	1	1	1	1	1	1	2	1	8						1	1	2			2	2	1	3	2	2	3	1		1	1	0	0	1	1	2	1
10000012135849206286538820170825112528	1	25	4	2	2	2	3	0	0	1	2	3	3	1	1	1	1	1	2	2	1	8						3	2	2			2	2	1	2	2	3	3			1	1	0	0	1	1	1	0
10000012635849206286538820170825123958	2	18	1	1	1	1	3	0	0	1	2	3	3	1	1	1	1	1	2	2	1	8						3	2	2			2	2	1	1	1	1	3			1	1	0	0	0	0	0	2
10000010735849206286762420170824120538	2	65	1	1	1	1	3	0	0	2	2	1	2	2	1	1	1	1	1	2	1	7						2	2	1			2	2	1	4	1	1	3			1	0	1	1	0	0	3	2
10000001635849206286538820170814122721	2	46	4	1	2	2	3	0	0	2	1	3	3	1	1	1	2	1	2	2	1	7						1	2	2			2	2	1	3	1	3	3			1	0	0	0	0	0	2	0
10000001935849206286762420170814120955	2	25	2	1	2	2	3	1	0	2	2	2	2	1	1	1	1	2	2	1	1	4						1	1	2			2	2	1	2	1	2	3	1		1	0	1	1	0	0	1	1
10000012735849206286762420170826155007	2	29	1	4	2	1	3	0	0	1	2	2	2	1	1	1	1	1	1	2	1	6						1	2	1			2	2	1	2	2	1	3			1	0	1	1	0	1	1	2
10000000235849206286595820170823152708	2	20	2	2	2	2	3	0	0	2	2	2	2	1	1	1	1	1	1	1	2	5	4	2									2	2	1	1	2	2	3			1	0	1	1	0	1	0	1
10000000935849206286595820170823174856	2	19	2	2	1	1	3	0	0	1	1	2	2	1	1	1	1	1	98	98	2	8	4	2									2	2	1	1	2	2	3			1	1	1	1	0	1	0	1
10000013135849206286595820170904130103	2	18	2	1	2	2	3	0	0	2	2	3	3	1	1	2	2	1	2	2	2	8	2	2									2	2	1	1	1	2	3			1	1	0	0	0	0	0	1
10000003835849206286595820170825122241	2	36	5	2	1	1	3	0	0	2	2	2	2	1	1	1	1	1	1	1	1	5	4	2									2	2	1	2	2	3	3			1	0	1	1	0	1	1	0
10000000535849206286595820170823161804	2	53	1	1	2	2	3	0	0	2	2	3	3	1	2	1	1	1	1	2	1	8	4	2									2	2	1	3	1	1	3			1	1	0	0	0	0	2	2
10000004435849206286595820170825175436	2	43	1	4	2	2	3	0	0	2	2	1	1	1	1	2	1	1	1	1	1	3	4	2									2	2	1	3	2	1	3			1	0	1	1	0	1	2	2
10000001735849206286595820170824100414	2	33	2	4	2	1	3	0	0	2	2	3	3	1	1	1	2	1	1	2	2	7	1	2									2	2	1	2	2	2	3			1	0	0	0	0	1	1	1
10000004135849206286595820170825170940	2	26	2	4	2	1	3	1	0	1	1	3	3	1	1	1	1	1	1	1	1	6	4	2									2	2	1	2	2	2	3	1		1	0	0	0	0	1	1	1
10000013035849206286595820170904124816	2	33	2	1	1	1	3	0	0	1	1	3	3	1	1	1	1	1	1	1	1	7	4	2									2	2	1	2	1	2	3			1	0	0	0	0	0	1	1
10000001435849206286595820170823190034	2	44	2	4	1	1	3	2	0	2	2	2	2	1	1	1	1	1	2	1	1	5	4	2									2	2	1	3	2	2	3	2		1	0	1	1	0	1	2	1
10000002735849206286595820170824174031	2	22	1	4	2	2	3	0	0	2	1	3	3	1	1	1	1	1	2	1	1	5	4	2									1	1	1	1	2	1	3			1	0	0	0	0	1	0	2
10000004735849206286911720170817145330	2	22	2	4	2	1	3	0	0	2	2	2	1	1	1	1	1	1	1	2	2	10	4	2									1	1	1	1	2	2	3			1	1	1	1	0	1	0	1
10000000235849206287122020170823093713	2	63	2	4	2	2	3	0	0	2	2	2	1	1	1	1	1	1	2	98	1	8	4	2									1	2	1	4	2	2	3			1	1	1	1	0	1	3	1
10000002635849206287122020170825174125	2	55	1	1	2	1	3	0	0	2	1	2	2	1	1	1	1	1	1	1	1	4	1	2									2	2	1	3	1	1	3			1	0	1	1	0	0	2	2
10000001535849206286728520170821152308	2	64	1	4	1	1	3	0	0	2	2	1	1	1	1	1	1	1	2	2	1	7	1	2									2	2	1	4	2	1	3			1	0	1	1	0	1	3	2
10000002035849206286728520170822100008	2	60	1	2	2	2	3	2	0	2	2	3	2	1	1	1	1	1	2	2	1	4	4	2									2	2	1	4	2	1	3	2		1	0	0	1	0	1	3	2
10000001735849206287122020170824175049	2	28	1	1	2	1	3	0	0	2	2	2	3	1	1	1	1	1	1	1	1	8	4	2									2	2	1	2	1	1	3			1	1	1	0	0	0	1	2
10000002335849206287122020170825165716	1	36	2	2	2	2	3	0	0	2	2	3	3	1	1	1	2	1	1	1	1	7	3	2									2	2	1	2	2	2	3			1	0	0	0	1	1	1	1
10000014335849206287131120170825140054	2	22	4	4	2	2	3	0	0	2	2	3	3	1	1	2	1	1	2	2	1	9	2	2									1	1	1	1	2	3	3			1	1	0	0	0	1	0	0
10000002735849206286911720170816104159	2	32	2	4	2	2	3	0	0	2	1	2	1	1	1	1	1	1	1	2	1	5	4	2									2	2	1	2	2	2	3			1	0	1	1	0	1	1	1
10000003335849206286911720170816160117	2	27	2	2	2	1	3	0	0	2	2	2	3	1	1	2	1	1	2	2	1	5	4	2									2	2	1	2	2	2	3			1	0	1	0	0	1	1	1
10000004435849206286911720170817135830	2	29	3	2	2	2	3	0	0	2	2	2	2	1	1	1	1	1	1	2	1	6	3	2									2	1	1	2	2	2	3			1	0	1	1	0	1	1	1
10000011135849206286911720170824143446	2	26	2	4	2	2	3	2	0	1	2	3	3	1	1	1	1	1	2	2	1	8	3	2									2	2	1	2	2	2	3	2		1	1	0	0	0	1	1	1
10000013635849206286911720170825175359	2	24	4	4	2	2	3	0	0	2	2	2	3	1	1	1	2	1	2	2	2	8	1	2									1	2	1	1	2	3	3			1	1	1	0	0	1	0	0
10000001235849206286595820170823172558	1	29	2	2	1	2	3	0	0	2	2	1	1	1	1	1	1	1	1	2	1	8	3	2									1	1	1	2	2	2	3			1	1	1	1	1	1	1	1
10000014235849206286911720170826172454	1	18	4	4	2	2	3	0	0	2	2	2	2	1	1	1	1	1	2	2	1	4	3	2									2	2	1	1	2	3	3			1	0	1	1	1	1	0	0
10000011235849206286750920170823160017	2	23	4	1	2	2	3	0	0	1	2	3	3	1	1	1	1	1	2	2	1	8	1	2									1	3	1	1	1	3	3			1	1	0	0	0	0	0	0
10000007635849206286911720170819144251	2	43	1	2	1	1	3	0	0	2	1	1	2	1	1	1	1	1	1	1	1	1	4	2									2	2	1	3	2	1	3			1	0	1	1	0	1	2	2
10000009135849206287131120170822142545	1	67	1	98	1	2	3	0	0	2	2	2	2	2	2	1	2	1	1	2	2	2	3	2									1	2	1	4		1	3			1	0	1	1	1		3	2
10000002435849206286911720170815164543	1	29	1	4	2	1	3	0	0	2	1	2	1	1	1	1	1	1	1	1	1	5	4	2									2	2	1	2	2	1	3			1	0	1	1	1	1	1	2
10000007335849206286911720170819135447	1	34	1	4	1	1	3	1	0	2	2	2	1	1	1	2	1	1	2	1	1	8	3	2									2	2	1	2	2	1	3	1		1	1	1	1	1	1	1	2
10000014335849206286911720170826175129	1	25	1	4	1	1	3	0	0	2	1	2	2	2	1	1	1	1	2	1	1	4	4	1									2	2	1	2	2	1	3			1	0	1	1	1	1	1	2
10000002535849206286728520170822114925	2	57	1	4	1	1	3	1	0	2	2	2	2	1	1	1	1	1	1	2	1	8	4	2									1	2	1	3	2	1	3	1		1	1	1	1	0	1	2	2
10000006335849206286757420170818153834	1	18	1	2	2	2	3	0	0	2	2	3	3	1	1	1	1	1	1	1	1	10	3	2									1	2	1	1	2	1	3			1	1	0	0	1	1	0	2
10000007435849206286757420170821145424	1	19	1	2	2	2	3	0	0	2	2	3	3	1	1	1	1	1	1	2	1	7	2	2									2	2	1	1	2	1	3			1	0	0	0	1	1	0	2
10000011635849206286757420170825120019	1	19	1	1	2	2	3	0	0	2	2	2	2	1	1	1	1	1	1	1	1	8	1	2									2	2	1	1	1	1	3			1	1	1	1	1	0	0	2
10000011835849206287131120170824095433	2	51	1	1	2	2	3	0	0	2	1	2	2	1	1	1	1	1	98	1	1	10	3	2									1	1	1	3	1	1	3			1	1	1	1	0	0	2	2
10000002335849206286728520170822110325	1	45	1	4	2	2	3	0	0	2	1	3	2	1	1	1	1	1	1	2	1	7	4	2									2	2	1	3	2	1	3			1	0	0	1	1	1	2	2
10000008135849206286757420170821162337	2	43	1	4	2	2	3	2	0	1	2	1	2	1	1	1	1	1	1	2	2	5	4	2									1	2	1	3	2	1	3	2		1	0	1	1	0	1	2	2
10000009035849206286911720170821143154	1	53	1	4	1	1	3	0	0	2	2	2	3	1	1	1	2	1	2	2	2	7	2	2									2	2	1	3	2	1	3			1	0	1	0	1	1	2	2
10000007635849206287131120170822093508	1	18	2	1	1	1	3	0	0	2	2	3	3	1	1	1	1	1	2	2	1	7	3	2									2	2	1	1	1	2	3			1	0	0	0	1	0	0	1
10000010435849206287131120170823115719	1	18	2	4	2	2	3	1	0	1	2	2	3	1	1	1	1	1	2	2	1	8	1	2									2	2	1	1	2	2	3	1		1	1	1	0	1	1	0	1
10000010635849206286757420170824113625	2	21	2	2	2	2	3	0	0	2	1	3	2	1	1	1	1	1	1	1	1	6	4	2									2	2	1	1	2	2	3			1	0	0	1	0	1	0	1
10000002135849206286918220170815140818	2	18	4	1	2	2	3	0	0	2	2	3	3	1	1	1	1	1	1	1	2	7	2	2									2	2	1	1	1	3	3			1	0	0	0	0	0	0	0
10000009235849206286918220170823133638	2	24	4	1	2	2	3	0	0	2	2	3	3	1	1	1	1	1	2	2	1	9	1	2									2	2	1	1	1	3	3			1	1	0	0	0	0	0	0
10000013935849206287131120170825114008	1	18	4	4	2	2	3	0	0	2	2	3	3	1	1	1	1	1	2	2	1	8	2	2									2	1	1	1	2	3	3			1	1	0	0	1	1	0	0
10000018635849206286918220170905175309	1	29	2	1	1	2	3	0	0	2	1	2	2	1	1	1	1	1	1	2	1	7	1	2									2	2	1	2	1	2	3			1	0	1	1	1	0	1	1
10000008935849206286911720170821135653	2	41	4	2	2	2	3	0	0	2	1	3	3	1	1	1	1	1	2	2	1	9	1	2									1	1	1	3	2	3	3			1	1	0	0	0	1	2	0
10000014135849206286911720170826164615	2	50	4	3	1	1	3	0	0	2	2	3	3	1	1	2	1	1	2	2	1	8	4	2									1	2	1	3	2	3	3			1	1	0	0	0	1	2	0
10000003835849206287131120170816144408	2	27	2	4	1	1	3	1	0	2	1	3	3	1	1	1	1	1	2	2	1	7	4	2									2	2	1	2	2	2	3	1		1	0	0	0	0	1	1	1
10000012735849206287131120170824120308	2	26	2	4	2	1	3	1	0	1	2	2	3	1	1	1	1	1	98	2	1	6	4	2									2	3	1	2	2	2	3	1		1	0	1	0	0	1	1	1
10000001335849206286757420170814164517	2	52	4	1	2	1	3	0	0	1	2	3	3	1	1	2	1	1	2	2	1	7	3	2									2	2	1	3	1	3	3			1	0	0	0	0	0	2	0
10000007835849206287131120170822110108	1	47	1	1	2	2	3	1	0	1	1	2	2	1	1	1	1	1	2	2	2	8	3	2									2	2	1	3	1	1	3	1		1	1	1	1	1	0	2	2
10000000735849206286728520170821110908	2	18	1	5	2	1	3	0	0	1	2	2	2	1	1	1	1	1	1	2	1	5	4	2									2	2	1	1	2	1	3			1	0	1	1	0	1	0	2
10000003635849206286918220170816180427	2	57	2	1	1	1	3	0	0	2	2	2	2	1	1	1	1	1	1	2	2	5	4	2									2	2	1	3	1	2	3			1	0	1	1	0	0	2	1
10000004735849206286918220170818142855	2	40	2	1	2	2	3	0	0	2	2	2	2	1	1	1	1	1	1	1	1	10	4	2									2	2	1	3	1	2	3			1	1	1	1	0	0	2	1
10000008035849206287131120170822113438	2	39	1	4	1	1	3	0	0	2	1	2	2	1	1	1	1	1	98	2	1	9	3	2									2	2	1	2	2	1	3			1	1	1	1	0	1	1	2
10000005935849206286911720170818115947	2	59	2	1	1	1	3	0	0	2	2	2	1	1	1	1	1	1	1	2	1	5	2	2									2	2	1	3	1	2	3			1	0	1	1	0	0	2	1
10000004635849206286918220170818140653	2	40	1	4	2	2	3	0	0	2	2	3	2	1	1	1	1	1	1	1	1	10	4	2									2	2	1	3	2	1	3			1	1	0	1	0	1	2	2
10000009735849206286918220170825090254	2	50	1	4	1	1	3	0	0	2	2	2	3	1	1	1	1	1	2	2	1	8	2	2									2	1	1	3	2	1	3			1	1	1	0	0	1	2	2
10000004335849206286918220170817145132	2	58	4	1	1	1	3	0	0	2	2	2	2	1	1	1	1	1	1	2	1	5	2	2									2	1	1	3	1	3	3			1	0	1	1	0	0	2	0
10000002035849206286757420170815140105	2	44	2	1	1	1	3	0	0	2	2	3	3	1	1	1	1	1	1	2	1	9	3	2									2	2	1	3	1	2	3			1	1	0	0	0	0	2	1
10000014435849206287131120170825142331	2	58	2	1	1	1	3	0	0	1	2	3	2	1	1	1	1	1	1	1	1	5	2	2									2	2	1	3	1	2	3			1	0	0	1	0	0	2	1
10000009635849206286750920170822142628	2	25	2	4	2	2	3	0	0	1	2	3	3	1	1	1	1	1	2	1	1	7	3	2									1	2	1	2	2	2	3			1	0	0	0	0	1	1	1
10000009335849206287131120170823090153	1	49	2	98	2	2	3	0	0	2	2	2	2	1	1	1	1	1	1	1	1	7	3	2									1	2	1	3		2	3			1	0	1	1	1		2	1
10000004135849206286918220170817140839	1	18	4	1	1	1	3	0	0	2	2	3	3	1	1	1	2	1	2	2	2	7	4	2									1	2	1	1	1	3	3			1	0	0	0	1	0	0	0
10000013035849206286750920170825092301	2	47	1	4	1	1	3	0	0	2	1	2	2	1	1	1	1	1	1	1	1	7	1	2									1	2	1	3	2	1	3			1	0	1	1	0	1	2	2
10000013535849206287131120170825101456	2	65	1	1	1	1	3	2	0	2	1	3	3	1	1	1	1	1	1	2	1	8	3	2									2	2	1	4	1	1	3	2		1	1	0	0	0	0	3	2
10000008435849206287131120170822124249	2	21	2	2	2	1	3	0	0	2	2	3	3	1	1	1	1	1	1	2	1	10	1	2									1	1	1	1	2	2	3			1	1	0	0	0	1	0	1
10000001235849206286918220170814143818	1	18	2	1	2	2	3	0	0	1	2	3	3	1	1	1	1	1	1	2	1	5	4	2									2	2	1	1	1	2	3			1	0	0	0	1	0	0	1
10000003535849206286911720170816171305	2	38	1	1	1	1	3	0	0	1	2	3	3	1	1	1	1	1	2	2	1	8	4	2									2	2	1	2	1	1	3			1	1	0	0	0	0	1	2
10000004835849206286911720170817151003	2	25	1	1	2	1	3	0	0	2	2	2	2	1	1	1	1	1	1	2	1	1	4	2									2	1	1	2	1	1	3			1	0	1	1	0	0	1	2
10000009535849206286911720170822113015	2	30	1	4	1	1	3	0	0	2	1	3	3	1	1	1	1	1	2	2	1	7	1	2									2	2	1	2	2	1	3			1	0	0	0	0	1	1	2
10000009335849206286750920170822133235	1	18	4	4	2	2	3	0	0	2	2	2	2	1	1	1	1	1	98	1	1	6	1	2									2	2	1	1	2	3	3			1	0	1	1	1	1	0	0
10000012235849206286750920170824114118	2	29	4	3	2	2	3	0	0	2	1	3	3	1	1	1	1	1	1	2	1	8	4	2									2	2	1	2	2	3	3			1	1	0	0	0	1	1	0
10000006935849206286758220170818161846	2	65	2	1	1	1	3	0	0	2	2	2	2	1	1	1	1	1	2	1	2	10	2	2									2	2	1	4	1	2	3			1	1	1	1	0	0	3	1
10000001335849206286750920170814153427	2	33	1	4	2	1	3	0	0	2	2	2	3	1	1	1	1	1	98	2	1	7	4	2									2	2	1	2	2	1	3			1	0	1	0	0	1	1	2
10000004235849206286259120170818121342	2	29	4	4	2	2	3	0	0	2	2	1	1	1	1	1	1	1	2	2	2	7	3	2									2	2	1	2	2	3	3			1	0	1	1	0	1	1	0
10000007135849206286259120170819151911	1	42	1	1	2	2	3	2	0	2	2	2	2	1	1	1	98	1	1	2	1	6	3	2									2	2	1	3	1	1	3	2		1	0	1	1	1	0	2	2
10000009735849206286259120170823114948	1	56	1	4	2	2	3	0	0	2	2	3	3	1	1	1	2	1	2	2	1	6	1	2									2	2	1	3	2	1	3			1	0	0	0	1	1	2	2
10000009935849206286259120170823122506	2	62	1	1	1	1	3	0	0	2	2	2	2	1	2	1	2	1	2	2	1	7	2	2									3	3	1	4	1	1	3			1	0	1	1	0	0	3	2
10000008235849206286750920170821160254	2	22	1	4	2	2	3	0	0	2	2	2	2	1	1	1	2	1	1	98	1	2	3	2									2	1	1	1	2	1	3			1	0	1	1	0	1	0	2
10000005435849206286259120170818163942	2	22	1	1	2	2	3	0	0	2	2	1	2	2	1	1	98	1	98	2	1	6	2	2									2	2	1	1	1	1	3			1	0	1	1	0	0	0	2
10000010735849206286512320170824144139	2	19	4	3	2	2	3	0	0	2	2	2	3	1	1	1	1	1	1	2	1	5	4	2									2	2	1	1	2	3	3			1	0	1	0	0	1	0	0
10000011935849206286512320170826130640	2	19	4	1	2	2	3	0	0	2	1	3	3	1	1	1	1	1	2	2	1	7	2	2									2	2	1	1	1	3	3			1	0	0	0	0	0	0	0
10000003535849206286259120170816141041	2	51	2	4	1	1	3	0	0	2	2	2	1	1	1	1	1	1	1	1	1	5	3	2									2	2	1	3	2	2	3			1	0	1	1	0	1	2	1
10000004835849206286259120170818144905	2	52	3	1	1	1	3	0	0	2	1	3	3	1	1	1	1	1	1	1	2	8	4	2									2	2	1	3	1	2	3			1	1	0	0	0	0	2	1
10000005835849206286259120170819110707	2	46	2	4	1	1	3	0	0	2	1	2	1	1	2	1	1	1	1	2	2	8	1	2									2	2	1	3	2	2	3			1	1	1	1	0	1	2	1
10000001735849206286512320170814151939	2	36	2	4	1	1	3	0	0	1	2	3	3	1	1	2	1	1	2	2	2	7	4	2									2	2	1	2	2	2	3			1	0	0	0	0	1	1	1
10000003335849206286512320170817131228	2	39	2	1	1	1	3	0	0	1	1	3	3	1	1	2	2	2	2	2	1	9	1	2									1	2	1	2	1	2	3			1	1	0	0	0	0	1	1
10000007835849206286512320170822122911	2	26	2	1	2	2	3	1	0	2	1	2	3	1	1	1	1	1	1	2	1	5	4	2									2	2	1	2	1	2	3	1		1	0	1	0	0	0	1	1
10000008035849206286512320170822140159	2	34	2	1	2	2	3	0	0	2	1	2	2	1	1	1	1	1	1	2	1	5	4	2									2	2	1	2	1	2	3			1	0	1	1	0	0	1	1
10000009035849206286259120170822162115	1	45	4	2	1	2	3	0	0	2	2	3	3	1	1	1	1	1	1	2	1	9	1	2									2	2	1	3	2	3	3			1	1	0	0	1	1	2	0
10000012235849206286512320170826143715	1	35	4	1	2	2	3	0	0	2	2	2	3	1	1	1	2	1	2	2	2	5	1	2									2	2	1	2	1	3	3			1	0	1	0	1	0	1	0
10000006335849206286512320170821122616	1	31	2	2	2	2	3	0	0	1	2	3	3	1	1	1	1	1	2	2	1	5	2	2									1	1	1	2	2	2	3			1	0	0	0	1	1	1	1
10000009535849206286259120170822171828	1	39	1	4	1	2	3	0	0	2	2	2	3	1	1	1	1	1	98	1	1	7	4	2									2	2	1	2	2	1	3			1	0	1	0	1	1	1	2
10000012235849206286259120170825125933	1	29	1	2	2	2	3	2	0	2	2	3	3	1	1	1	1	1	1	1	1	8	4	2									1	1	1	2	2	1	3	2		1	1	0	0	1	1	1	2
10000009035849206286512320170823111857	2	56	2	3	1	1	3	0	0	2	1	3	3	1	1	1	1	1	1	1	1	9	3	2									2	2	1	3	2	2	3			1	1	0	0	0	1	2	1
10000011735849206286512320170825150519	2	54	2	4	2	2	3	0	0	2	2	1	1	1	1	1	1	1	2	2	1	1	3	2									3	3	1	3	2	2	3			1	0	1	1	0	1	2	1
10000001335849206286512320170814142023	1	59	1	4	1	1	3	2	0	2	2	3	2	1	1	1	1	1	1	1	1	9	4	2									1	1	1	3	2	1	3	2		1	1	0	1	1	1	2	2
10000003235849206286512320170817125955	2	25	2	1	2	2	3	0	0	1	2	2	2	1	1	2	1	1	2	1	1	7	4	2									2	2	1	2	1	2	3			1	0	1	1	0	0	1	1
10000006835849206286512320170821144224	2	23	2	2	2	2	3	0	0	2	1	3	3	1	1	1	2	1	1	1	1	7	4	2									2	2	1	1	2	2	3			1	0	0	0	0	1	0	1
10000014035849206287216020170904175942	2	29	2	5	2	1	3	0	0	2	1	2	2	1	1	1	1	1	2	2	1	8			1	2	2						2	2	1	2	2	2	3			1	1	1	1	0	1	1	1
10000002035849206287216020170824111003	1	18	2	4	2	2	3	0	0	2	2	3	3	1	1	1	1	1	2	2	1	7			2	2	2						2	2	1	1	2	2	3			1	0	0	0	1	1	0	1
10000013035849206287216020170904104804	1	19	2	2	2	2	3	0	0	1	2	2	2	1	1	1	2	1	1	1	1	7			2	2	2						2	2	1	1	2	2	3			1	0	1	1	1	1	0	1
10000013635849206287216020170904124547	2	19	3	4	2	1	3	0	0	2	1	3	3	1	1	1	1	1	98	2	2	8			2	2	2						2	2	1	1	2	2	3			1	1	0	0	0	1	0	1
10000013835849206287216020170904132428	2	23	2	4	2	2	3	0	0	2	1	3	3	1	2	1	1	1	98	1	1	8			2	2	2						2	2	1	1	2	2	3			1	1	0	0	0	1	0	1
10000014435849206287216020170905104409	2	19	1	4	2	2	3	0	0	2	1	3	3	1	1	1	1	1	1	2	1	9			2	2	2						2	2	1	1	2	1	3			1	1	0	0	0	1	0	2
10000001935849206287216020170824104636	2	26	1	2	2	2	3	0	0	2	1	2	2	1	1	2	2	1	2	2	2	10			2	2	2						2	2	1	2	2	1	3			1	1	1	1	0	1	1	2
10000002835849206287262420170825170002	2	32	1	2	2	1	3	0	0	2	1	3	2	1	1	1	1	1	1	1	1	5			1	2	2						2	2	1	2	2	1	3			1	0	0	1	0	1	1	2
10000011135849206286758220170824104418	1	31	2	2	2	2	3	0	0	1	2	2	3	1	1	1	1	1	1	2	2	7			2	2	2						2	2	1	2	2	2	3			1	0	1	0	1	1	1	1
10000011635849206286758220170824164049	2	29	4	2	1	1	3	0	0	2	2	2	3	1	1	1	1	1	1	1	1	4			2	2	2						1	2	1	2	2	3	3			1	0	1	0	0	1	1	0
10000031735849206286728520170905093004	2	21	1	4	2	2	3	2	0	2	1	1	1	1	1	1	1	1	1	1	1	5			2	2	2						2	3	1	1	2	1	3	2		1	0	1	1	0	1	0	2
10000002735849206287146920170815150827	2	65	1	4	1	1	3	0	0	1	1	2	2	1	1	1	1	1	1	2	1	10			2	2	2						2	1	1	4	2	1	3			1	1	1	1	0	1	3	2
10000014435849206286758220170826152921	2	41	1	4	2	2	3	0	0	2	1	3	3	1	1	1	1	1	1	1	1	5			2	2	2						2	2	1	3	2	1	3			1	0	0	0	0	1	2	2
10000014735849206286758220170826171048	2	52	1	4	2	1	3	0	0	2	2	2	2	1	1	2	2	1	1	2	1	8			2	2	2						2	2	1	3	2	1	3			1	1	1	1	0	1	2	2
10000010535849206286867120170825171849	2	34	4	1	1	1	3	0	0	1	1	3	3	1	1	1	2	1	2	2	98	8			2	2	2						2	2	1	2	1	3	3			1	1	0	0	0	0	1	0
10000003435849206286706120170823111207	2	38	2	1	2	2	3	2	0	1	2	2	3	1	1	2	1	1	1	2	1	7			1	2	2						3	2	1	2	1	2	3	2		1	0	1	0	0	0	1	1
10000002235849206287146920170815093207	2	50	1	4	2	1	3	0	0	1	1	1	1	1	1	1	1	1	2	2	1	6			2	2	2						1	1	1	3	2	1	3			1	0	1	1	0	1	2	2
10000006935849206287146920170825113455	1	20	2	4	2	2	3	0	0	1	2	2	2	1	1	1	1	1	2	1	1	8			2	2	2						2	2	1	1	2	2	3			1	1	1	1	1	1	0	1
10000007635849206287146920170904141148	1	21	4	1	2	2	3	0	0	2	2	3	3	2	1	2	2	1	2	2	1	10			2	2	2						3	3	1	1	1	3	3			1	1	0	0	1	0	0	0
10000007735849206287146920170904142325	1	20	4	1	2	2	3	0	0	2	2	2	2	1	1	1	1	1	2	2	1	7			2	2	2						2	2	1	1	1	3	3			1	0	1	1	1	0	0	0
10000001935849206287146920170814152722	2	25	2	1	2	1	3	0	0	1	1	2	3	1	1	1	1	1	98	2	1	8			2	2	2						2	2	1	2	1	2	3			1	1	1	0	0	0	1	1
10000002635849206287146920170815145401	2	37	2	1	2	1	3	0	0	1	1	2	2	1	1	1	1	1	2	2	1	8			2	2	2						2	2	1	2	1	2	3			1	1	1	1	0	0	1	1
10000000635849206286758220170813121946	2	34	2	2	2	2	3	0	0	1	2	3	3	1	1	2	2	1	2	2	2	9			2	2	2						2	2	1	2	2	2	3			1	1	0	0	0	1	1	1
10000011935849206286758220170824172053	2	38	2	4	2	2	3	0	0	2	2	3	3	1	1	1	2	1	2	2	1	9			2	2	2						2	2	1	2	2	2	3			1	1	0	0	0	1	1	1
10000011035849206286758220170824100035	1	25	1	2	2	2	3	0	0	2	2	2	2	1	1	1	1	1	1	1	1	6			2	2	2						2	2	1	2	2	1	3			1	0	1	1	1	1	1	2
10000001935849206286390420170815103759	2	56	1	3	2	1	3	0	0	2	2	3	3	1	1	1	1	1	1	98	1	10			3	2	2						1	2	1	3	2	1	3			1	1	0	0	0	1	2	2
10000009535849206286867120170824165940	2	46	4	1	1	1	3	0	0	2	2	3	3	1	1	1	1	1	2	2	1	6			2	2	2						1	1	1	3	1	3	3			1	0	0	0	0	0	2	0
10000001635849206287146920170814140953	2	41	2	4	2	2	3	0	0	2	1	3	1	1	1	1	1	1	1	2	1	7			2	2	2						2	2	1	3	2	2	3			1	0	0	1	0	1	2	1
10000001735849206287146920170814142600	2	48	2	4	2	1	3	0	0	1	1	1	1	1	1	1	1	1	1	2	1	1			2	2	2						2	2	1	3	2	2	3			1	0	1	1	0	1	2	1
10000002035849206286758220170815155332	2	45	2	1	2	2	3	0	0	2	2	3	3	1	1	2	2	1	2	2	2	8			1	2	3						2	2	1	3	1	2	3			1	1	0	0	0	0	2	1
10000012635849206286758220170825102725	2	21	1	3	2	2	3	0	0	2	1	3	3	1	1	1	1	1	2	2	1	9			2	2	2						2	2	1	1	2	1	3			1	1	0	0	0	1	0	2
10000011635849206286884620170824162625	1	55	1	4	2	2	3	1	0	2	2	3	3	1	1	1	1	1	98	1	1	7			2	2	2						1	1	1	3	2	1	3	1		1	0	0	0	1	1	2	2
10000010735849206286884620170824103811	2	37	1	4	2	2	3	0	0	2	2	3	3	1	1	1	1	1	1	2	1	8			2	2	2						2	2	1	2	2	1	3			1	1	0	0	0	1	1	2
10000012335849206286884620170825105906	2	38	1	4	2	1	3	0	0	2	1	3	3	1	1	2	1	1	1	2	1	10			2	2	2						2	2	1	2	2	1	3			1	1	0	0	0	1	1	2
10000000535849206286549520170815135225	2	34	4	1	2	2	3	0	0	2	1	3	3	1	1	1	1	1	1	2	2	7			2	2	2						2	2	1	2	1	3	3			1	0	0	0	0	0	1	0
10000013035849206286884620170826112208	1	25	1	4	2	2	3	0	0	2	1	3	3	1	1	1	1	1	2	2	1	9			2	2	2						2	2	1	2	2	1	3			1	1	0	0	1	1	1	2
10000001435849206286758220170815095648	1	22	1	4	1	2	3	0	0	2	2	3	2	1	1	1	1	1	1	1	2	8			2	2	2						2	2	1	1	2	1	3			1	1	0	1	1	1	0	2
10000001835849206286902620170814174841	1	66	4	1	2	1	3	0	0	2	2	2	2	1	1	1	2	1	2	1	1	6			2	2	2						2	2	1	4	1	3	3			1	0	1	1	1	0	3	0
10000012535849206286884620170826090228	2	49	1	5	1	1	3	0	0	2	1	3	3	1	1	1	1	1	1	2	1	10			2	2	2						2	2	1	3	2	1	3			1	1	0	0	0	1	2	2
10000002135849206286793920170814124815	2	23	2	2	2	2	3	0	0	2	2	3	3	2	2	1	1	1	1	2	1	7			1	1	2						2	2	1	1	2	2	3			1	0	0	0	0	1	0	1
10000002635849206286902620170815121010	2	26	4	2	2	2	3	0	0	2	1	3	3	1	1	1	2	1	1	1	2	6			2	2	2						2	2	1	2	2	3	3			1	0	0	0	0	1	1	0
10000012135849206286902620170825115731	2	29	4	2	2	1	3	0	0	2	2	3	2	1	1	1	1	1	2	2	1	6			2	2	2						1	2	1	2	2	3	3			1	0	0	1	0	1	1	0
10000003035849206286902620170815133133	2	61	1	1	1	2	3	2	0	2	1	2	2	1	1	1	1	1	2	2	1	7			2	2	2						2	2	1	4	1	1	3	2		1	0	1	1	0	0	3	2
10000012635849206286902620170825134833	2	60	1	4	2	2	3	0	0	2	1	3	3	1	1	1	1	1	1	1	1	7			2	2	2						2	2	1	4	2	1	3			1	0	0	0	0	1	3	2
10000003235849206286902620170815141204	2	47	2	4	1	1	3	0	0	2	1	3	3	1	1	1	1	1	2	2	1	5			2	2	2						2	2	1	3	2	2	3			1	0	0	0	0	1	2	1
10000002135849206286902620170814184044	2	19	2	1	1	1	3	0	0	1	2	1	2	1	1	1	1	1	2	2	1	5			2	2	2						2	2	1	1	1	2	3			1	0	1	1	0	0	0	1
10000013035849206286902620170826170117	2	52	1	4	1	1	3	0	0	2	2	2	2	1	1	1	2	1	1	2	2	7			2	2	2						2	2	1	3	2	1	3			1	0	1	1	0	1	2	2
10000011135849206286793920170824115256	1	46	1	4	1	1	3	0	0	2	2	2	2	1	1	1	1	1	1	1	1	7			2	2	2						2	2	1	3	2	1	3			1	0	1	1	1	1	2	2
10000003435849206286902620170815145107	1	48	1	4	1	1	3	1	0	2	1	1	1	1	1	1	1	1	1	1	1	5			2	2	2						2	2	1	3	2	1	3	1		1	0	1	1	1	1	2	2
10000001635849206286793920170814115147	1	20	4	1	2	2	3	0	0	2	2	2	2	1	1	1	1	1	1	1	1	5			2	2	2						2	2	1	1	1	3	3			1	0	1	1	1	0	0	0
10000002335849206286793920170814143438	2	52	4	4	2	2	3	0	0	2	2	1	1	1	1	1	1	1	2	2	2	1			2	2	3						3	2	1	3	2	3	3			1	0	1	1	0	1	2	0
10000001335849206286793920170814111317	2	37	1	1	2	2	3	0	0	1	1	2	2	2	2	1	1	1	1	1	1	6			2	2	2						2	2	1	2	1	1	3			1	0	1	1	0	0	1	2
10000012735849206287173320170904110156	1	20	2	2	2	2	3	0	0	2	2	3	3	1	1	1	1	1	2	2	1	6									2	2	2	2	1	1	2	2	3			1	0	0	0	1	1	0	1
10000005035849206287173320170826104139	1	57	1	2	1	1	3	0	0	2	2	2	2	1	1	1	1	1	1	2	1	9									2	2	2	2	1	3	2	1	3			1	1	1	1	1	1	2	2
10000014435849206287173320170905172743	1	41	1	4	2	2	3	0	0	2	2	2	2	1	1	1	1	1	1	1	1	4									2	2	2	2	1	3	2	1	3			1	0	1	1	1	1	2	2
10000002735849206287173320170824122828	2	24	3	2	2	1	3	0	0	2	2	3	3	1	1	1	1	1	2	2	2	8									2	2	2	2	1	1	2	2	3			1	1	0	0	0	1	0	1
10000003435849206287173320170825105342	2	18	2	1	2	2	3	0	0	1	2	3	2	1	1	1	1	1	1	2	1	10									2	2	2	2	1	1	1	2	3			1	1	0	1	0	0	0	1
10000013935849206287173320170904191210	2	21	2	1	2	1	3	2	0	2	2	3	3	1	1	1	1	1	1	1	1	10									2	2	2	2	1	1	1	2	3	2		1	1	0	0	0	0	0	1
10000003335849206287173320170824174416	2	39	2	2	1	1	3	1	0	2	2	3	2	1	1	1	1	1	1	2	1	8									2	2	2	2	1	2	2	2	3	1		1	1	0	1	0	1	1	1
10000036335849206286728520170905162458	2	25	4	4	2	2	3	2	0	1	1	2	3	1	1	1	1	1	2	2	1	7									1	2	2	2	1	2	2	3	3	2		1	0	1	0	0	1	1	0
10000012635849206287173320170904103246	2	31	1	2	1	1	3	0	0	2	2	3	3	1	1	1	1	1	1	2	1	10									2	2	2	2	1	2	2	1	3			1	1	0	0	0	1	1	2
10000009235849206286195720170824171304	1	48	1	2	1	1	3	0	0	2	2	1	1	1	1	1	1	1	2	2	1	7									3	2	1	2	1	3	2	1	3			1	0	1	1	1	1	2	2
10000010135849206286195720170825102756	2	20	2	4	2	2	3	2	0	2	1	3	3	1	1	1	1	1	2	2	1	7									1	2	2	2	1	1	2	2	3	2		1	0	0	0	0	1	0	1
10000012035849206286195720170826165648	2	23	2	2	2	2	3	0	0	2	1	2	2	1	1	1	1	1	1	2	1	8									2	2	2	2	1	1	2	2	3			1	1	1	1	0	1	0	1
10000008335849206286195720170824100235	2	28	2	4	2	2	3	0	0	2	1	2	2	1	1	1	1	1	1	1	1	4									1	2	3	2	1	2	2	2	3			1	0	1	1	0	1	1	1
10000008635849206286195720170824142903	2	27	2	4	2	1	3	0	0	2	1	3	3	1	1	1	1	1	2	2	1	8									1	2	1	2	1	2	2	2	3			1	1	0	0	0	1	1	1
10000008835849206286195720170824162741	2	39	2	4	2	2	3	0	0	2	2	2	2	1	1	1	1	1	1	2	1	5									1	2	2	2	1	2	2	2	3			1	0	1	1	0	1	1	1
10000014335849206286951320170825162156	1	21	4	1	2	2	3	0	0	1	2	3	3	1	1	1	1	1	1	1	1	7									2	2	2	2	1	1	1	3	3			1	0	0	0	1	0	0	0
10000034035849206286728520170905113204	2	19	1	4	2	2	3	0	0	2	1	2	2	2	2	1	2	2	2	1	2	6									2	2	2	2	1	1	2	1	3			1	0	1	1	0	1	0	2
10000034435849206286728520170905115624	2	21	1	4	2	2	3	0	0	2	1	2	2	1	1	1	1	1	1	2	2	6									2	2	2	2	1	1	2	1	3			1	0	1	1	0	1	0	2
10000013435849206286951320170825104938	2	53	4	1	2	2	3	0	0	2	2	1	1	1	1	1	1	1	1	1	1	1									2	2	2	2	1	3	1	3	3			1	0	1	1	0	0	2	0
10000010335849206286625320170824123610	1	28	2	1	2	2	3	0	0	2	1	3	3	1	1	1	1	1	1	1	1	6									2	2	2	2	1	2	1	2	3			1	0	0	0	1	0	1	1
10000012635849206286514920170825173427	1	32	4	1	2	2	3	0	0	2	2	2	2	1	1	1	1	1	1	1	1	6									2	2	2	2	1	2	1	3	3			1	0	1	1	1	0	1	0
10000019435849206286625320170906112531	2	25	2	4	1	1	3	0	0	2	1	3	3	1	1	1	1	1	2	1	1	7									2	2	2	2	1	2	2	2	3			1	0	0	0	0	1	1	1
10000001935849206287173320170824101136	2	33	2	2	2	2	3	0	0	2	1	1	1	1	1	1	1	1	2	2	1	5									1	2	1	2	1	2	2	2	3			1	0	1	1	0	1	1	1
10000009035849206286195720170824165030	1	25	1	4	1	2	3	0	0	2	2	3	3	1	1	1	2	1	1	2	1	10									1	2	2	2	1	2	2	1	3			1	1	0	0	1	1	1	2
10000010935849206286514920170824154448	2	26	5	1	2	2	3	0	0	2	2	3	3	1	1	1	1	1	2	1	1	8									3	2	2	2	1	2	1	3	3			1	1	0	0	0	0	1	0
10000012235849206286514920170825160304	2	37	4	1	2	1	3	0	0	2	1	3	3	1	1	1	1	1	2	2	1	9									1	2	3	2	1	2	1	3	3			1	1	0	0	0	0	1	0
10000009135849206286625320170824101205	1	20	2	3	2	2	3	0	0	2	1	3	2	1	1	2	1	1	1	1	1	8									2	2	2	2	1	1	2	2	3			1	1	0	1	1	1	0	1
10000010235849206286625320170824123046	1	23	2	1	2	2	3	0	0	2	2	3	3	1	1	1	1	1	2	2	1	5									1	2	2	2	1	1	1	2	3			1	0	0	0	1	0	0	1
10000009335849206286625320170824103536	2	32	1	4	2	2	3	0	0	2	1	2	2	1	1	1	1	1	1	2	1	9									1	2	2	2	1	2	2	1	3			1	1	1	1	0	1	1	2
10000019535849206286625320170906114549	2	25	1	2	2	2	3	0	0	2	2	3	3	1	1	1	1	1	2	1	1	7									1	2	2	2	1	2	2	1	3			1	0	0	0	0	1	1	2
10000013835849206286951320170825145500	2	19	1	2	2	2	3	0	0	2	2	3	3	1	1	1	1	1	1	1	1	5									2	2	2	2	1	1	2	1	3			1	0	0	0	0	1	0	2
10000000535849206286625320170814140527	2	57	1	4	2	2	3	1	0	2	2	2	2	1	1	1	1	1	1	1	1	7									1	2	2	1	1	3	2	1	3	1		1	0	1	1	0	1	2	2
10000010535849206286625320170825095204	2	42	1	4	1	2	3	0	0	2	1	2	2	1	1	1	1	1	1	2	1	5									3	2	2	2	1	3	2	1	3			1	0	1	1	0	1	2	2
10000000635849206286760820170814154719	1	19	3	4	2	2	3	1	0	1	2	2	3	1	1	1	1	1	2	2	1	7									1	2	1	1	1	1	2	2	3	1		1	0	1	0	1	1	0	1
10000035735849206286728520170905143243	2	29	1	4	2	1	3	0	0	1	2	2	3	1	1	1	1	1	1	2	1	8									2	2	1	2	1	2	2	1	3			1	1	1	0	0	1	1	2
10000010135849206286625320170824122103	2	22	2	4	2	2	3	0	0	2	2	2	2	1	1	1	1	1	2	2	1	6									2	2	2	2	1	1	2	2	3			1	0	1	1	0	1	0	1
10000011435849206286514920170824171136	1	40	1	1	2	2	3	0	0	2	2	3	3	1	1	1	1	1	1	2	1	8									2	2	2	2	1	3	1	1	3			1	1	0	0	1	0	2	2
10000008535849206286195720170824141634	2	30	1	4	1	2	3	0	0	2	1	2	2	1	1	1	1	1	2	2	1	8									1	2	1	2	1	2	2	1	3			1	1	1	1	0	1	1	2
10000013035849206033560820170826161432	2	41	1	2	2	1	3	0	0	2	2	1	2	1	1	1	1	1	1	2	1	3									2	2	2	2	1	3	2	1	3			1	0	1	1	0	1	2	2
10000001835849206033560820170814162921	2	31	2	1	2	2	3	0	0	2	2	3	3	1	1	2	1	1	2	2	1	8									2	2	2	2	1	2	1	2	3			1	1	0	0	0	0	1	1
10000011535849206286517220170824151332	1	23	4	2	2	2	3	0	0	2	2	2	3	1	1	1	2	1	1	1	2	4									2	2	2	2	1	1	2	3	3			1	0	1	0	1	1	0	0
10000003335849206033560820170815130550	1	18	1	4	2	2	3	0	0	2	2	2	2	1	1	1	1	1	1	2	1	7									1	2	2	2	1	1	2	1	3			1	0	1	1	1	1	0	2
10000012535849206033560820170825122340	1	19	1	2	2	2	3	0	0	2	2	1	3	1	1	1	1	1	2	2	1	6									2	2	1	2	1	1	2	1	3			1	0	1	0	1	1	0	2
10000010635849206286517220170824112407	2	51	1	1	2	2	3	0	0	2	2	2	2	1	1	1	1	1	1	2	1	8									2	2	2	2	1	3	1	1	3			1	1	1	1	0	0	2	2
10000017235849206286918220170903213449	1	31	4	3	2	1	3	0	0	2	2	3	3	1	1	1	1	1	2	2	1	7	4	2									2	2	1	2	2	3	3			1	0	0	0	1	1	1	0
10000016835849206286918220170903125029	2	35	4	1	2	2	3	0	0	1	2	3	3	1	1	1	1	1	2	2	1	5	1	2									2	2	1	2	1	3	3			1	0	0	0	0	0	1	0
10000012135849206286595820170901182716	2	23	2	1	2	2	3	0	0	2	2	3	3	1	1	1	2	1	1	2	1	8	4	2									2	2	1	1	1	2	3			1	1	0	0	0	0	0	1
10000023935849206286728520170901213819	2	19	4	4	2	2	3	0	0	2	2	2	2	1	1	1	1	1	1	2	1	6	3	2									2	2	1	1	2	3	3			1	0	1	1	0	1	0	0
10000024135849206286728520170901214741	2	19	4	4	2	2	3	2	0	2	2	2	2	1	1	1	1	1	1	2	1	5	4	2									2	2	1	1	2	3	3	2		1	0	1	1	0	1	0	0
10000048135849206286728520170913131938	2	21	4	1	2	2	3	0	0	2	1	2	2	1	1	1	1	1	1	1	1	6	4	2									2	2	1	1	1	3	3			1	0	1	1	0	0	0	0
10000011135849206287122020170901192053	2	44	2	4	2	2	3	0	0	2	2	2	2	1	1	1	1	1	1	2	2	7	4	2									2	2	1	3	2	2	3			1	0	1	1	0	1	2	1
10000024235849206286728520170901215207	2	32	4	4	2	2	3	0	0	2	2	3	3	1	1	1	2	1	1	2	1	8	3	2									2	2	1	2	2	3	3			1	1	0	0	0	1	1	0
10000025835849206286728520170902120654	2	40	2	4	2	2	3	0	0	2	2	1	2	1	1	1	2	1	2	1	1	9	3	2									1	1	1	3	2	2	3			1	1	1	1	0	1	2	1
10000017035849206286911720170902103559	1	22	4	4	2	2	3	0	0	2	2	3	3	1	1	1	1	1	1	1	2	5	1	2									2	2	1	1	2	3	3			1	0	0	0	1	1	0	0
10000016135849206286918220170902105010	2	41	3	1	2	2	3	0	0	1	2	2	2	1	1	1	1	1	2	2	1	7	4	2									2	2	1	3	1	2	3			1	0	1	1	0	0	2	1
10000011435849206286595820170901124605	2	24	2	4	2	2	3	0	0	2	2	2	2	1	1	1	1	1	1	2	2	8	3	2									2	2	1	1	2	2	3			1	1	1	1	0	1	0	1
10000010735849206286595820170901104801	1	18	2	2	1	2	3	0	0	2	2	3	3	1	1	1	1	1	2	1	1	10	4	2									1	1	1	1	2	2	3			1	1	0	0	1	1	0	1
10000011035849206286595820170901114103	2	35	2	1	2	2	3	0	0	2	1	2	2	1	1	1	1	1	1	2	2	6	4	2									2	2	1	2	1	2	3			1	0	1	1	0	0	1	1
10000011635849206286595820170901170236	1	18	4	2	2	2	3	0	0	2	2	3	3	1	1	2	2	1	1	2	2	6	2	2									2	2	1	1	2	3	3			1	0	0	0	1	1	0	0
10000010935849206286595820170901112113	2	34	1	1	2	2	3	0	0	2	1	2	2	1	1	1	1	1	1	2	2	6	4	2									2	2	1	2	1	1	3			1	0	1	1	0	0	1	2
10000010535849206287122020170901120422	1	18	2	5	2	2	3	0	0	2	1	2	2	1	1	1	1	1	2	2	1	8	3	2									2	2	1	1	2	2	3			1	1	1	1	1	1	0	1
10000045935849206286728520170912170432	1	20	4	4	2	2	3	0	0	2	1	2	3	1	1	2	1	1	2	2	2	6	4	2									2	2	1	1	2	3	3			1	0	1	0	1	1	0	0
10000043835849206286728520170912103827	2	19	1	4	2	2	3	0	0	2	1	2	2	1	1	1	2	1	1	2	2	5	4	2									2	2	1	1	2	1	3			1	0	1	1	0	1	0	2
10000020035849206287131120170901133519	1	36	1	4	2	2	3	1	0	2	2	3	3	1	1	1	1	1	1	2	1	5	1	2									1	1	1	2	2	1	3	1		1	0	0	0	1	1	1	2
10000009535849206286595820170831111414	1	78	1	1	1	1	3	0	0	2	2	1	1	1	1	1	1	1	2	1	2	1	3	2									2	2	2	4	1	1	3			2	0	1	1	1	0	3	2
10000009835849206286595820170831115540	2	25	2	4	2	2	3	0	0	2	1	2	2	1	1	1	1	1	1	1	1	6	4	2									2	2	2	2	2	2	3			2	0	1	1	0	1	1	1
10000009435849206286595820170831110149	1	25	1	4	2	2	3	0	0	2	2	2	2	1	1	1	1	1	1	1	2	8	3	2									1	1	2	2	2	1	3			2	1	1	1	1	1	1	2
10000010635849206286595820170831133233	1	32	1	4	1	2	3	0	0	2	2	2	2	1	1	1	1	1	1	1	2	5	4	2									2	2	2	2	2	1	3			2	0	1	1	1	1	1	2
10000015835849206286757420170831102309	1	27	4	1	2	2	3	0	0	2	2	3	3	1	1	1	1	1	2	2	1	6	4	2									2	2	2	2	1	3	3			2	0	0	0	1	0	1	0
10000013035849206286728520170831174523	2	57	2	4	1	1	3	0	0	2	2	2	2	1	1	1	1	1	1	1	1	6	4	2									2	2	2	3	2	2	3			2	0	1	1	0	1	2	1
10000013935849206286728520170831184211	2	53	2	4	1	1	3	1	2	2	2	1	2	1	1	1	1	1	1	1	1	6	3	2									2	2	2	3	2	2	3	1	2	2	0	1	1	0	1	2	1
10000014235849206286728520170831185718	2	48	2	1	2	2	3	0	0	2	2	2	2	1	1	1	2	1	1	2	1	5	3	2									2	2	2	3	1	2	3			2	0	1	1	0	0	2	1
10000013435849206286728520170831181738	2	52	1	4	1	1	3	0	0	2	2	2	2	1	1	1	1	1	2	2	1	8	4	2									2	2	2	3	2	1	3			2	1	1	1	0	1	2	2
10000042335849206286728520170911093403	1	19	1	1	2	2	3	0	0	2	1	2	2	1	1	2	2	1	2	1	2	6	4	2									2	2	2	1	1	1	3			2	0	1	1	1	0	0	2
10000018435849206287131120170831112057	1	19	1	3	2	2	3	0	0	2	2	2	2	1	1	1	1	1	1	2	1	7	2	2									2	2	2	1	2	1	3			2	0	1	1	1	1	0	2
10000013735849206286728520170831183235	2	36	2	4	2	2	3	1	0	2	1	3	3	1	1	1	1	1	1	1	1	8	2	2									2	2	2	2	2	2	3	1		2	1	0	0	0	1	1	1
10000041735849206286728520170911083146	1	29	1	4	2	2	3	0	0	2	1	2	2	1	1	1	1	1	1	1	1	6	4	2									2	2	2	2	2	1	3			2	0	1	1	1	1	1	2
10000041835849206286728520170911083837	1	26	1	4	2	2	3	0	0	2	2	2	2	1	1	1	1	1	1	1	1	7	4	2									2	2	2	2	2	1	3			2	0	1	1	1	1	1	2
10000041935849206286728520170911084226	1	30	1	4	2	2	3	0	0	2	1	1	1	1	1	1	1	1	2	2	2	4	4	2									2	2	2	2	2	1	3			2	0	1	1	1	1	1	2
10000042035849206286728520170911084905	1	27	1	2	1	1	3	0	0	2	2	1	1	1	1	1	2	2	2	1	1	4	4	2									2	2	2	2	2	1	3			2	0	1	1	1	1	1	2
10000042435849206286728520170911100755	1	27	1	4	2	2	3	0	0	2	1	2	2	1	1	2	2	2	1	1	1	4	4	2									2	2	2	2	2	1	3			2	0	1	1	1	1	1	2
10000042535849206286728520170911101209	1	30	1	2	2	2	3	0	0	2	1	2	2	1	2	1	2	2	2	1	2	4	4	2									2	2	2	2	2	1	3			2	0	1	1	1	1	1	2
10000014835849206286728520170831192534	1	55	4	4	2	2	3	0	0	2	2	1	2	1	1	1	1	1	1	2	1	3	4	2									2	2	2	3	2	3	3			2	0	1	1	1	1	2	0
10000008235849206286595820170829180823	1	45	1	2	2	1	3	0	0	2	2	2	2	1	1	1	2	1	1	1	2	6	3	2									2	2	2	3	2	1	3			2	0	1	1	1	1	2	2
10000015435849206286595820170909112628	1	49	1	2	2	1	3	0	0	2	2	1	1	1	1	1	1	1	2	2	1	6	4	2									2	2	2	3	2	1	3			2	0	1	1	1	1	2	2
10000018635849206286595820170920181613	1	45	1	2	2	2	3	0	0	2	2	3	3	1	1	1	1	1	2	1	1	8	3	2									1	1	2	3	2	1	3			2	1	0	0	1	1	2	2
10000019435849206286595820170921105305	1	43	1	1	1	2	3	0	0	2	2	2	2	1	1	1	1	1	1	1	2	5	3	2									2	2	2	3	1	1	3			2	0	1	1	1	0	2	2
10000007135849206286595820170829095401	2	31	2	4	2	2	3	2	0	2	1	3	3	1	1	1	1	1	2	1	2	8	4	2									2	2	2	2	2	2	3	2		2	1	0	0	0	1	1	1
10000019035849206286595820170920200821	2	24	1	4	2	1	3	0	0	2	2	3	3	1	1	1	1	1	2	2	1	7	2	2									1	1	2	1	2	1	3			2	0	0	0	0	1	0	2
10000019135849206286595820170920201518	2	21	1	1	1	2	3	0	0	2	2	3	3	1	1	1	1	1	2	2	1	8	4	2									2	2	2	1	1	1	3			2	1	0	0	0	0	0	2
10000019335849206286595820170920202826	2	22	1	4	2	2	3	0	0	2	2	3	3	1	1	1	1	1	1	2	2	9	4	2									1	1	2	1	2	1	3			2	1	0	0	0	1	0	2
10000007335849206287122020170829091807	1	79	1	98	1	1	3	1	0	2	2	2	3	1	1	1	2	1	2	2	1	8	4	2									1	2	2	4		1	3	1		2	1	1	0	1		3	2
10000018235849206286595820170920100647	1	32	1	2	2	2	3	0	0	2	2	2	2	1	1	1	1	1	1	1	1	1	4	2									2	2	2	2	2	1	3			2	0	1	1	1	1	1	2
10000018435849206286595820170920103050	1	34	1	4	1	1	3	0	0	2	2	3	3	1	1	1	1	1	2	1	1	7	1	2									2	2	2	2	2	1	3			2	0	0	0	1	1	1	2
10000015635849206286595820170909182039	1	18	1	2	2	2	3	0	0	2	2	2	2	1	1	2	2	2	2	2	2	7	4	2									2	2	2	1	2	1	3			2	0	1	1	1	1	0	2
10000008035849206287122020170829181506	2	25	2	4	2	2	3	0	0	2	1	2	2	1	1	1	1	1	2	2	2	8	3	2									1	1	2	2	2	2	3			2	1	1	1	0	1	1	1
10000008635849206287122020170830115519	2	34	2	4	2	2	3	0	0	2	1	3	2	1	1	1	1	1	2	2	1	6	4	2									1	1	2	2	2	2	3			2	0	0	1	0	1	1	1
10000007835849206286595820170829120128	2	75	2	1	2	1	3	0	0	2	2	1	1	1	1	1	1	1	1	1	2	8	4	2									2	2	2	4	1	2	3			2	1	1	1	0	0	3	1
10000016635849206287131120170829101118	2	19	4	4	2	2	3	0	0	2	2	3	3	1	1	1	1	1	1	1	1	6	4	2									2	2	2	1	2	3	3			2	0	0	0	0	1	0	0
10000016535849206287131120170829095545	2	33	2	4	2	2	3	0	0	2	1	3	3	1	1	1	1	1	1	2	1	8	2	2									2	2	2	2	2	2	3			2	1	0	0	0	1	1	1
10000014735849206286918220170830202304	1	50	1	2	2	2	3	1	0	2	2	3	2	1	1	1	1	1	2	2	1	7	1	2									2	2	2	3	2	1	3	1		2	0	0	1	1	1	2	2
10000016335849206286259120170829171746	1	40	1	4	2	2	3	0	0	2	2	1	1	1	1	1	1	1	1	2	1	7	4	2									2	2	2	3	2	1	3			2	0	1	1	1	1	2	2
10000016235849206286512320170830165203	2	27	1	4	2	2	3	1	0	2	2	1	2	1	1	1	1	1	2	2	2	9	1	2									1	1	2	2	2	1	3	1		2	1	1	1	0	1	1	2
10000005735849206286595820170828105458	2	33	4	2	2	1	3	0	0	2	1	3	3	1	1	2	2	1	2	1	2	8	4	2									1	1	2	2	2	3	3			2	1	0	0	0	1	1	0
10000006135849206286595820170828120034	2	34	4	4	2	2	3	0	0	2	2	1	1	1	1	1	1	1	1	1	2	4	4	2									2	2	2	2	2	3	3			2	0	1	1	0	1	1	0
10000015035849206286595820170908113731	1	37	4	1	2	2	3	0	0	2	2	3	3	1	1	1	1	1	1	2	1	9	3	2									1	2	2	2	1	3	3			2	1	0	0	1	0	1	0
10000005935849206286595820170828112809	1	67	1	1	2	2	3	0	0	2	2	1	1	1	1	1	1	1	2	1	1	1	4	2									1	1	2	4	1	1	3			2	0	1	1	1	0	3	2
10000006335849206286595820170828123125	2	47	1	2	2	1	3	0	0	2	1	2	2	1	1	1	1	1	2	1	2	4	4	2									2	2	2	3	2	1	3			2	0	1	1	0	1	2	2
10000006035849206286595820170828114350	2	42	2	4	1	1	3	0	0	2	1	1	1	1	1	1	1	1	1	1	1	8	4	2									2	2	2	3	2	2	3			2	1	1	1	0	1	2	1
10000014835849206286595820170908104502	1	24	1	2	2	2	3	0	0	2	2	3	3	1	1	2	1	1	1	1	2	5	4	2									2	2	2	1	2	1	3			2	0	0	0	1	1	0	2
10000007035849206287122020170828183345	1	30	4	4	2	2	3	0	0	2	2	3	3	1	1	1	1	1	2	2	1	8	1	2									2	2	2	2	2	3	3			2	1	0	0	1	1	1	0
10000006835849206287122020170828181304	2	33	1	2	2	1	3	0	0	2	1	1	2	1	1	1	1	1	98	1	1	8	4	2									2	2	2	2	2	1	3			2	1	1	1	0	1	1	2
10000006635849206287122020170828121218	2	47	2	4	1	1	3	0	0	2	1	2	2	1	2	1	98	1	98	2	1	10	3	2									2	2	2	3	2	2	3			2	1	1	1	0	1	2	1
10000006435849206286728520170828210855	1	40	2	4	2	1	3	0	0	1	2	2	2	1	1	1	1	1	2	2	1	5	3	2									1	2	2	3	2	2	3			2	0	1	1	1	1	2	1
10000014535849206286911720170828093658	2	46	2	1	1	1	3	0	0	2	2	2	2	1	1	1	1	1	2	2	2	6	4	2									2	2	2	3	1	2	3			2	0	1	1	0	0	2	1
10000013735849206286757420170828153437	1	26	1	2	2	2	3	1	0	2	2	3	3	1	1	1	1	1	1	2	1	8	3	2									2	2	2	2	2	1	3	1		2	1	0	0	1	1	1	2
10000014535849206286750920170828111046	1	25	1	1	2	2	3	0	0	2	2	2	2	1	1	1	1	1	1	1	1	5	1	2									2	2	2	2	1	1	3			2	0	1	1	1	0	1	2
10000014635849206286750920170828112448	1	21	1	4	2	2	3	2	0	2	2	3	3	1	1	1	1	1	2	2	1	7	1	2									2	2	2	1	2	1	3	2		2	0	0	0	1	1	0	2
10000013535849206286757420170828150202	2	36	1	2	2	1	3	1	0	1	2	98	3	1	1	1	2	1	98	98	2	10	4	2									2	2	2	2	2	1	3	1		2	1		0	0	1	1	2
10000013935849206286512320170828152054	1	28	4	1	2	2	3	0	0	2	1	2	3	1	1	1	1	1	1	1	1	5	4	2									2	2	2	2	1	3	3			2	0	1	0	1	0	1	0
10000013535849206286512320170828142824	2	32	1	4	1	2	3	0	0	2	1	3	2	1	1	1	1	1	2	98	1	8	4	2									3	2	2	2	2	1	3			2	1	0	1	0	1	1	2
10000014635849206286595820170906103522	1	26	2	4	2	2	3	0	0	2	2	2	2	1	1	1	1	1	2	2	1	9	3	2									2	2	2	2	2	2	3			2	1	1	1	1	1	1	1
10000005035849206287122020170827113948	1	74	1	2	2	2	3	0	0	1	2	2	2	1	1	1	1	1	1	2	1	10	4	2									1	1	2	4	2	1	3			2	1	1	1	1	1	3	2
10000004635849206287122020170827103917	2	58	1	4	2	1	3	0	0	2	1	3	3	1	1	1	1	1	1	2	1	10	2	2									2	2	2	3	2	1	3			2	1	0	0	0	1	2	2
10000017935849206287122020170917152031	2	49	1	2	2	2	3	0	0	2	1	2	2	1	1	1	1	1	2	2	1	8	4	2									2	2	2	3	2	1	3			2	1	1	1	0	1	2	2
10000004335849206287122020170826195937	2	35	2	4	1	1	3	0	0	2	1	2	2	1	1	1	1	1	1	1	2	8	4	2									2	2	2	2	2	2	3			2	1	1	1	0	1	1	1
10000005335849206287122020170827180036	1	19	1	98	2	2	3	0	0	2	2	3	3	1	1	2	1	1	2	2	1	8	4	2									1	1	2	1		1	3			2	1	0	0	1		0	2
10000000935849206286911720170907095629	2	36	4	2	2	2	3	0	0	2	2	3	3	1	1	1	1	1	1	1	1	6	2	2									2	2	2	2	2	3	3			2	0	0	0	0	1	1	0
10000013735849206286259120170826195737	2	53	4	4	2	2	3	0	0	2	2	3	3	1	1	1	1	1	2	2	2	10	1	2									2	2	2	3	2	3	3			2	1	0	0	0	1	2	0
10000013635849206286259120170826193949	2	20	1	1	2	1	3	0	0	2	2	3	3	1	1	1	2	1	1	2	1	8	3	2									1	1	2	1	1	1	3			2	1	0	0	0	0	0	2
10000013935849206286259120170826205010	1	33	1	1	2	2	3	0	0	1	2	3	3	1	1	2	1	1	2	2	1	9	2	2									2	2	2	2	1	1	3			2	1	0	0	1	0	1	2
10000013035849206286512320170827112412	1	45	1	4	2	2	3	0	0	2	2	2	2	1	1	1	1	1	1	2	1	5	4	2									2	2	2	3	2	1	3			2	0	1	1	1	1	2	2
10000013235849206286512320170827115347	1	18	2	2	2	2	3	0	0	2	2	2	3	1	1	1	1	1	2	2	1	6	2	2									1	1	2	1	2	2	3			2	0	1	0	1	1	0	1
10000013335849206286512320170827120208	2	29	4	3	1	1	3	0	0	2	2	3	3	1	1	1	1	1	2	2	2	7	4	2									1	2	2	2	2	3	3			2	0	0	0	0	1	1	0
10000001135849206287216020170823175054	2	44	2	1	2	2	3	0	0	2	1	2	2	1	1	1	1	1	1	98	1	5			2	2	2						2	2	2	3	1	2	3			2	0	1	1	0	0	2	1
10000011635849206287262420170902173620	1	61	1	4	2	2	3	0	0	1	2	1	1	1	1	1	1	1	2	2	1	4			2	2	2						2	3	2	4	2	1	3			2	0	1	1	1	1	3	2
10000011935849206287262420170902182624	2	32	4	4	2	1	3	0	0	2	2	2	2	1	1	1	1	1	2	1	1	4			2	2	2						2	2	2	2	2	3	3			2	0	1	1	0	1	1	0
10000012435849206287262420170902193158	2	20	1	1	2	2	3	2	0	1	1	3	3	1	1	1	1	1	2	2	1	5			2	2	2						2	2	2	1	1	1	3	2		2	0	0	0	0	0	0	2
10000000335849206287262420170823095851	2	65	4	1	1	1	3	0	0	2	1	3	2	1	1	1	1	1	1	1	1	5			2	2	2						2	2	2	4	1	3	3			2	0	0	1	0	0	3	0
10000012535849206287262420170902194758	1	31	1	4	2	1	3	0	0	2	2	2	2	1	1	1	1	1	2	1	1	3			2	2	2						2	2	2	2	2	1	3			2	0	1	1	1	1	1	2
10000012735849206287262420170903144048	1	25	1	4	2	2	3	0	0	2	2	2	2	1	1	1	1	1	2	1	2	3			2	2	2						2	2	2	2	2	1	3			2	0	1	1	1	1	1	2
10000010335849206286758220170823135711	2	61	1	4	2	2	3	0	0	2	2	3	3	1	1	1	1	1	1	2	2	6			3	2	2						2	2	2	4	2	1	3			2	0	0	0	0	1	3	2
10000012135849206286885320170823140330	1	22	2	2	2	2	3	0	0	2	2	3	3	1	1	1	1	1	1	1	1	6			2	2	2						2	2	2	1	2	2	3			2	0	0	0	1	1	0	1
10000028235849206286728520170903121654	1	22	1	4	2	2	3	0	0	2	2	1	1	1	1	1	1	1	1	1	1	4			3	2	2						2	2	2	1	2	1	3			2	0	1	1	1	1	0	2
10000053135849206286728520170914161854	2	52	1	4	2	2	3	0	0	2	1	1	1	1	1	1	1	1	1	1	1	4			3	2	1						2	2	2	3	2	1	3			2	0	1	1	0	1	2	2
10000027835849206286728520170903115438	2	33	1	4	2	2	3	2	1	1	1	1	1	1	1	1	1	1	1	1	1	6			2	2	2						2	2	2	2	2	1	3	2	1	2	0	1	1	0	1	1	2
10000008835849206286884620170823090530	2	32	1	4	1	1	3	0	0	2	1	3	2	1	1	1	1	1	1	2	1	7			2	2	2						2	2	2	2	2	1	3			2	0	0	1	0	1	1	2
10000009735849206286884620170823144004	2	23	4	4	2	2	3	0	0	2	1	3	3	1	1	1	1	1	1	2	1	8			2	2	2						2	2	2	1	2	3	3			2	1	0	0	0	1	0	0
10000010135849206286902620170823121225	2	49	2	4	1	1	3	0	0	2	2	3	3	1	1	1	1	1	2	2	2	6			1	2	2						2	2	2	3	2	2	3			2	0	0	0	0	1	2	1
10000011135849206286902620170823170642	2	46	2	1	2	2	3	0	0	2	2	1	2	1	1	1	1	1	2	2	1	7			2	2	2						2	2	2	3	1	2	3			2	0	1	1	0	0	2	1
10000010135849206286793920170823142756	2	43	2	1	2	2	3	0	0	2	1	3	3	1	1	1	1	1	1	1	1	7			2	2	2						2	2	2	3	1	2	3			2	0	0	0	0	0	2	1
10000000335849206287173320170823102724	1	68	1	2	1	1	3	0	0	2	1	2	2	1	1	1	1	1	1	2	1	5									2	2	2	1	2	4	2	1	3			2	0	1	1	1	1	3	2
10000000835849206287173320170823123701	1	54	1	2	1	1	3	0	0	1	2	1	1	1	1	1	1	1	1	2	1	8									1	2	2	2	2	3	2	1	3			2	1	1	1	1	1	2	2
10000001135849206287173320170823132901	2	38	3	4	1	1	3	0	0	2	1	2	2	1	1	1	1	1	1	2	1	8									2	2	2	2	2	2	2	2	3			2	1	1	1	0	1	1	1
10000000235849206287173320170823094828	1	32	3	2	2	2	3	0	0	2	1	1	3	1	1	2	1	2	1	2	1	10									98	2	2	2	2	2	2	2	3			2	1	1	0	1	1	1	1
10000001235849206287173320170823172527	1	27	3	2	2	2	3	0	0	1	2	3	3	1	1	1	1	1	1	1	1	9									2	2	2	1	2	2	2	2	3			2	1	0	0	1	1	1	1
10000001335849206287173320170823174958	1	27	3	1	1	1	3	0	0	2	2	2	2	1	1	1	1	1	2	1	2	7									2	2	2	2	2	2	1	2	3			2	0	1	1	1	0	1	1
10000000635849206286449820170823173446	2	52	1	4	1	1	3	2	0	2	1	2	2	1	1	1	1	1	1	2	1	6									2	2	2	2	2	3	2	1	3	2		2	0	1	1	0	1	2	2
10000052935849206286728520170914160753	2	64	1	4	2	2	3	0	0	2	1	1	1	1	1	1	1	1	1	1	1	5									2	1	2	2	2	4	2	1	3			2	0	1	1	0	1	3	2
10000053035849206286728520170914161041	2	67	1	4	1	1	3	0	0	2	1	1	1	1	1	1	1	1	1	1	1	5									2	2	2	2	2	4	2	1	3			2	0	1	1	0	1	3	2
10000000735849206286449820170823175457	1	29	2	4	1	2	3	0	0	2	2	1	2	1	1	1	1	2	1	2	2	9									1	2	1	2	2	2	2	2	3			2	1	1	1	1	1	1	1
10000011635849206286449820170902175323	1	42	1	2	1	1	3	0	0	2	2	3	3	1	1	1	1	1	1	2	1	3									1	2	1	1	2	3	2	1	3			2	0	0	0	1	1	2	2
10000019435849206286514920170903095303	1	62	1	1	1	1	3	0	0	2	2	3	3	1	1	1	1	1	2	2	1	9									2	2	2	2	2	4	1	1	3			2	1	0	0	1	0	3	2
10000030535849206286728520170903215437	2	23	1	4	2	2	3	0	0	1	1	2	3	1	1	1	1	1	2	2	1	8									2	2	1	2	2	1	2	1	3			2	1	1	0	0	1	0	2
10000010335849206286760820170823101954	1	23	4	1	2	2	3	0	0	2	2	2	2	1	1	1	1	1	2	2	1	8									2	2	2	2	2	1	1	3	3			2	1	1	1	1	0	0	0
10000030035849206286728520170903213022	1	20	1	4	2	2	3	0	0	2	2	3	2	1	1	1	1	1	1	2	1	8									1	2	1	1	2	1	2	1	3			2	1	0	1	1	1	0	2
10000003735849206286728520170823111211	1	58	2	2	2	2	3	0	0	1	1	3	3	1	1	1	1	1	1	1	1	7									1	2	3	2	2	3	2	2	3			2	0	0	0	1	1	2	1
10000026635849206286728520170903083622	2	43	2	4	2	2	3	2	0	2	1	2	3	1	1	1	1	1	1	1	1	6									1	2	1	2	2	3	2	2	3	2		2	0	1	0	0	1	2	1
10000011135849206286760820170823144840	2	38	2	2	1	2	3	0	0	2	1	2	2	1	1	1	1	1	1	1	1	1									1	2	2	2	2	2	2	2	3			2	0	1	1	0	1	1	1
10000009835849206286760820170823085026	2	44	1	4	2	2	3	0	0	1	2	2	2	1	1	1	1	1	1	2	1	3									2	2	2	2	2	3	2	1	3			2	0	1	1	0	1	2	2
10000007535849206286625320170823102557	1	28	1	4	1	2	3	0	0	1	2	3	3	1	1	1	1	1	1	1	1	7									1	2	1	2	2	2	2	1	3			2	0	0	0	1	1	1	2
10000010135849206286760820170823094442	1	31	2	4	2	2	3	0	0	2	2	3	3	1	1	1	1	1	2	2	1	6									3	2	3	1	2	2	2	2	3			2	0	0	0	1	1	1	1
10000019635849206286514920170903123925	2	25	1	4	2	2	3	0	0	2	1	3	3	1	1	1	1	1	2	1	1	9									1	2	2	2	2	2	2	1	3			2	1	0	0	0	1	1	2
10000011035849206033560820170823141542	2	49	1	1	1	2	3	0	0	2	1	2	2	1	1	1	1	1	1	1	1	3									2	2	1	2	2	3	1	1	3			2	0	1	1	0	0	2	2
10000011335849206033560820170823155009	2	41	1	4	2	2	3	0	0	2	2	2	1	1	1	1	1	1	1	2	1	8									1	2	1	1	2	3	2	1	3			2	1	1	1	0	1	2	2
10000011235849206033560820170823151616	1	42	2	2	2	2	3	0	0	2	2	1	1	1	1	1	1	1	1	1	1	4									3	2	2	2	2	3	2	2	3			2	0	1	1	1	1	2	1
10000010535849206033560820170823115627	1	23	1	4	2	2	3	0	0	2	2	2	2	1	1	2	2	1	1	2	1	8									1	2	1	1	2	1	2	1	3			2	1	1	1	1	1	0	2
10000009335849206286517220170823113149	2	54	4	3	1	1	3	0	0	2	1	2	2	1	2	1	1	1	1	2	2	8									2	2	2	2	2	3	2	3	3			2	1	1	1	0	1	2	0
10000000635849206286775620170823114955	2	19	2	4	1	2	3	0	0	1	2	2	2	1	1	1	1	1	1	1	1	5						2	2	2			2	2	2	1	2	2	3			2	0	1	1	0	1	0	1
10000011335849206286775620170902103149	2	44	2	1	1	2	3	0	0	2	1	3	2	1	1	1	1	1	1	2	1	5						2	2	2			2	2	2	3	1	2	3			2	0	0	1	0	0	2	1
10000011335849206286885320170823122745	2	78	1	2	1	1	3	0	0	2	2	3	3	1	1	1	1	1	2	2	2	9						1	2	2			2	2	2	4	2	1	3			2	1	0	0	0	1	3	2
10000009935849206287104820170823133436	2	33	2	2	2	2	3	0	0	2	2	3	3	1	1	1	1	1	1	1	1	8						1	2	2			2	2	2	2	2	2	3			2	1	0	0	0	1	1	1
10000029635849206286728520170903152713	2	19	1	1	2	2	3	0	0	2	1	3	3	2	2	1	1	1	2	2	2	6						1	1	1			1	1	2	1	1	1	3			2	0	0	0	0	0	0	2
10000051235849206286728520170914111339	1	42	1	4	2	2	3	0	0	2	1	1	1	1	1	1	1	1	2	1	2	5						2	2	1			3	3	2	3	2	1	3			2	0	1	1	1	1	2	2
10000009235849206287104820170822152154	1	50	1	2	2	2	3	0	0	2	1	2	2	1	1	1	1	1	2	1	1	5						2	2	2			2	1	2	3	2	1	3			2	0	1	1	1	1	2	2
10000016535849206286913320170903153353	2	36	4	1	1	1	3	0	0	1	2	3	3	1	1	1	1	2	2	1	1	8						1	2	2			2	2	2	2	1	3	3			2	1	0	0	0	0	1	0
10000009935849206286507320170823095956	1	64	1	4	2	2	3	0	0	2	2	3	3	1	1	1	1	1	1	1	1	8						1	2	1			1	1	2	4	2	1	3			2	1	0	0	1	1	3	2
10000007535849206286913320170822112115	2	52	1	4	2	2	3	0	0	2	1	2	1	1	1	1	1	1	1	1	1	4						1	3	2			2	2	2	3	2	1	3			2	0	1	1	0	1	2	2
10000008635849206286913320170823143530	1	36	1	1	1	2	3	0	0	2	2	3	2	1	1	1	1	1	1	1	1	7						1	2	1			2	2	2	2	1	1	3			2	0	0	1	1	0	1	2
10000010235849206286507320170823111923	1	27	2	4	2	2	3	0	0	2	1	3	3	1	1	1	1	1	1	1	1	8						1	1	2			2	2	2	2	2	2	3			2	1	0	0	1	1	1	1
10000051835849206286728520170914144422	1	24	4	4	2	2	3	0	0	2	1	1	1	1	1	1	1	1	1	1	1	5						2	2	2			2	2	2	1	2	3	3			2	0	1	1	1	1	0	0
10000010135849206286538820170823111505	2	52	2	1	2	2	3	1	0	2	1	2	2	1	1	1	1	1	1	2	1	7						1	2	2			2	2	2	3	1	2	3	1		2	0	1	1	0	0	2	1
10000009235849206286762420170823115717	2	49	2	1	1	1	3	0	0	2	1	2	2	1	1	1	1	1	1	1	1	5						1	2	2			2	2	2	3	1	2	3			2	0	1	1	0	0	2	1
10000009335849206286762420170823120646	2	63	2	1	2	1	3	0	0	2	2	3	3	1	1	1	2	1	2	2	2	7						1	2	2			2	2	2	4	1	2	3			2	0	0	0	0	0	3	1
10000012435849206287216020170902104047	2	60	1	4	2	2	3	0	0	2	2	2	3	1	1	1	1	1	98	1	1	5			2	2	2						2	2	2	4	2	1	3			2	0	1	0	0	1	3	2
10000047835849206286728520170913125538	2	29	4	1	2	2	3	0	0	2	1	2	2	2	1	1	1	1	1	2	2	5			2	2	2						2	2	2	2	1	3	3			2	0	1	1	0	0	1	0
10000010235849206286758220170822145731	1	62	1	4	1	1	3	0	0	2	2	2	3	1	1	1	1	1	1	2	1	8			2	2	2						2	2	2	4	2	1	3			2	1	1	0	1	1	3	2
10000009835849206286885320170822140632	2	21	4	2	2	2	3	0	0	2	2	2	2	1	1	1	1	1	1	2	1	6			2	2	2						2	2	2	1	2	3	3			2	0	1	1	0	1	0	0
10000049335849206286728520170913155640	1	42	1	4	2	2	3	0	0	2	1	1	1	1	1	1	1	1	1	1	1	6			2	2	1						3	3	2	3	2	1	3			2	0	1	1	1	1	2	2
10000009835849206286758220170822111542	2	35	4	1	2	2	3	0	0	2	2	3	3	1	1	1	1	1	1	1	1	8			2	2	2						2	2	2	2	1	3	3			2	1	0	0	0	0	1	0
10000008435849206286885320170822104622	1	61	1	4	2	2	3	0	0	2	2	2	2	1	1	1	1	1	2	2	1	5			2	2	2						2	2	2	4	2	1	3			2	0	1	1	1	1	3	2
10000008535849206286885320170822110121	2	71	1	2	1	1	3	1	0	2	2	2	2	1	1	1	1	1	1	1	1	4			2	2	2						2	2	2	4	2	1	3	1		2	0	1	1	0	1	3	2
10000008835849206286885320170822114044	2	72	1	4	1	1	3	1	0	2	2	2	2	1	1	1	1	1	1	2	1	5			2	2	2						2	2	2	4	2	1	3	1		2	0	1	1	0	1	3	2
10000018135849206286758220170902165106	2	30	2	4	1	1	3	0	0	2	2	2	3	1	1	1	1	1	2	2	2	8			2	2	2						2	2	2	2	2	2	3			2	1	1	0	0	1	1	1
10000002035849206286706120170822093439	2	59	1	4	1	1	3	0	0	1	1	1	2	1	1	1	1	1	2	2	2	1			1	2	2						3	2	2	3	2	1	3			2	0	1	1	0	1	2	2
10000007135849206286884620170822085804	2	18	2	4	2	2	3	0	0	2	1	3	3	1	1	1	1	1	1	1	1	10			2	2	2						2	2	2	1	2	2	3			2	1	0	0	0	1	0	1
10000007035849206286884620170822083833	2	25	2	3	2	2	3	0	0	2	2	2	2	1	1	1	1	1	2	2	1	7			2	2	2						2	2	2	2	2	2	3			2	0	1	1	0	1	1	1
10000002435849206286706120170822110219	2	73	2	2	1	1	3	0	0	2	2	3	2	2	2	1	1	1	2	98	1	8			1	2	3						3	1	2	4	2	2	3			2	1	0	1	0	1	3	1
10000008035849206286884620170822135024	1	49	1	1	2	2	3	0	0	2	2	3	2	1	1	1	1	1	1	2	1	6			2	2	2						2	2	2	3	1	1	3			2	0	0	1	1	0	2	2
10000002735849206286706120170822115926	1	36	2	4	2	2	3	0	0	1	1	3	2	1	1	1	1	1	1	1	1	7			2	2	2						2	2	2	2	2	2	3			2	0	0	1	1	1	1	1
10000010135849206286390420170822151129	1	18	2	1	2	2	3	0	0	2	2	2	2	1	1	1	1	1	2	1	1	6			2	2	2						2	2	2	1	1	2	3			2	0	1	1	1	0	0	1
10000009135849206286902620170822155849	1	65	4	4	2	2	3	0	0	2	2	1	3	1	1	1	1	1	1	2	2	7			2	2	2						2	2	2	4	2	3	3			2	0	1	0	1	1	3	0
10000007735849206286884620170822104133	2	45	1	4	2	1	3	0	0	2	1	3	3	1	1	1	1	1	1	2	1	8			2	2	2						2	2	2	3	2	1	3			2	1	0	0	0	1	2	2
10000006935849206286884620170822082045	1	25	2	4	2	2	3	0	0	2	1	3	3	1	1	1	1	1	2	2	1	9			2	2	2						2	2	2	2	2	2	3			2	1	0	0	1	1	1	1
10000007635849206286884620170822102220	1	25	2	4	2	2	3	0	0	2	2	3	3	1	1	1	1	1	2	2	1	9			2	2	2						2	2	2	2	2	2	3			2	1	0	0	1	1	1	1
10000008235849206286884620170822141552	1	35	2	4	1	1	3	0	0	2	1	3	3	1	1	2	2	1	1	1	1	10			2	2	2						2	2	2	2	2	2	3			2	1	0	0	1	1	1	1
10000009135849206286885320170822123627	1	43	2	2	2	2	3	0	0	2	1	2	2	1	1	1	1	1	1	1	2	5			2	2	2						2	2	2	3	2	2	3			2	0	1	1	1	1	2	1
10000007935849206286884620170822133920	2	19	1	4	1	2	3	0	0	2	2	3	3	1	1	1	1	1	2	2	1	8			2	2	2						2	2	2	1	2	1	3			2	1	0	0	0	1	0	2
10000009635849206286902620170822170827	2	22	2	2	2	1	3	1	0	2	1	3	3	1	1	2	2	1	1	2	1	7			2	2	2						2	2	2	1	2	2	3	1		2	0	0	0	0	1	0	1
10000008535849206286902620170822120432	2	57	1	1	2	2	3	0	0	2	1	1	2	1	1	1	1	1	2	2	2	5			2	2	2						2	2	2	3	1	1	3			2	0	1	1	0	0	2	2
10000010835849206286449820170901182829	2	33	1	4	2	2	3	0	0	2	2	2	2	1	1	1	1	1	1	1	1	1									1	1	1	1	2	2	2	1	3			2	0	1	1	0	1	1	2
10000047635849206286728520170913105250	1	31	4	4	2	2	3	0	0	2	1	2	2	2	2	1	1	1	1	2	1	6									2	2	3	3	2	2	2	3	3			2	0	1	1	1	1	1	0
10000047735849206286728520170913105608	1	29	4	4	2	2	3	0	0	2	1	2	2	1	1	1	1	1	1	1	1	6									3	2	2	2	2	2	2	3	3			2	0	1	1	1	1	1	0
10000049835849206286728520170913162409	2	65	1	4	1	1	3	2	0	2	1	1	1	1	1	1	1	1	1	1	1	7									2	2	3	3	2	4	2	1	3	2		2	0	1	1	0	1	3	2
10000016135849206286195720170902163926	1	28	4	4	2	2	3	0	0	2	1	2	2	1	1	1	1	1	1	2	1	8									1	2	2	2	2	2	2	3	3			2	1	1	1	1	1	1	0
10000008935849206286514920170822153705	2	60	1	1	1	1	3	0	0	2	2	3	3	1	1	1	1	1	1	2	2	8									2	2	2	2	2	4	1	1	3			2	1	0	0	0	0	3	2
10000005535849206286625320170822112837	2	59	2	2	1	1	3	0	0	2	1	3	3	1	1	1	1	1	1	2	1	10									1	2	1	1	2	3	2	2	3			2	1	0	0	0	1	2	1
10000017935849206286514920170902082518	2	19	2	4	2	2	3	0	0	2	2	3	3	1	1	1	1	1	2	2	1	8									2	2	2	2	2	1	2	2	3			2	1	0	0	0	1	0	1
10000008335849206286514920170822103611	2	47	1	1	2	2	3	0	0	1	2	2	2	1	1	1	1	1	2	2	1	5									3	2	1	2	2	3	1	1	3			2	0	1	1	0	0	2	2
10000008635849206286760820170822090455	2	34	2	4	2	2	3	0	0	2	2	2	3	1	1	1	1	1	2	2	2	8									1	2	2	2	2	2	2	2	3			2	1	1	0	0	1	1	1
10000009035849206286760820170822101705	2	31	2	4	2	1	3	2	0	2	1	3	2	1	1	1	1	1	1	2	1	9									1	2	1	2	2	2	2	2	3	2		2	1	0	1	0	1	1	1
10000010035849206286951320170822140657	2	42	2	1	2	2	3	0	0	2	2	3	2	1	1	1	1	1	98	1	1	7									1	2	2	2	2	3	1	2	3			2	0	0	1	0	0	2	1
10000023435849206286728520170901204528	2	27	2	4	2	2	3	0	0	1	1	1	1	1	1	1	1	1	1	1	1	5									1	2	1	2	2	2	2	2	3			2	0	1	1	0	1	1	1
10000006335849206286625320170822134400	1	24	2	2	2	1	3	0	0	2	2	2	2	1	1	1	1	1	2	1	1	10									3	2	3	1	2	1	2	2	3			2	1	1	1	1	1	0	1
10000008235849206286514920170822101928	1	42	1	4	1	1	3	0	0	1	1	1	1	1	1	1	1	1	2	2	1	5									2	2	2	2	2	3	2	1	3			2	0	1	1	1	1	2	2
10000018235849206286514920170902105905	1	29	1	1	2	2	3	1	0	2	2	2	3	1	1	1	1	1	1	1	2	7									2	2	2	2	2	2	1	1	3	1		2	0	1	0	1	0	1	2
10000018535849206286514920170902121009	1	26	1	1	2	2	3	0	0	2	2	2	2	1	1	1	1	1	1	1	1	3									3	2	2	2	2	2	1	1	3			2	0	1	1	1	0	1	2
10000008935849206033560820170822122657	2	54	1	1	1	1	3	1	0	1	2	2	2	1	1	2	2	1	2	2	2	10									1	2	1	2	2	3	1	1	3	1		2	1	1	1	0	0	2	2
10000008435849206286517220170822124003	2	27	3	2	2	2	3	1	0	2	2	2	1	1	1	1	1	1	1	2	2	7									2	2	1	1	2	2	2	2	3	1		2	0	1	1	0	1	1	1
10000008735849206286517220170822142831	2	43	3	4	2	2	3	0	0	1	1	3	2	1	1	1	1	1	1	1	1	5									1	2	1	2	2	3	2	2	3			2	0	0	1	0	1	2	1
10000047135849206286728520170913103533	1	31	4	1	2	2	3	0	0	2	1	2	2	1	1	1	1	1	2	1	2	5						2	2	1			2	2	2	2	1	3	3			2	0	1	1	1	0	1	0
10000047235849206286728520170913103851	1	30	4	4	2	2	3	0	0	2	1	3	3	1	1	1	1	1	2	1	1	6						2	2	2			2	2	2	2	2	3	3			2	0	0	0	1	1	1	0
10000048335849206286728520170913151250	1	35	4	4	2	2	3	0	0	2	1	3	3	2	2	1	1	1	1	1	1	7						2	2	2			2	2	2	2	2	3	3			2	0	0	0	1	1	1	0
10000010835849206286723620170901191737	2	19	2	2	2	1	3	0	0	2	2	3	3	1	1	1	1	1	1	1	1	1						1	2	2			2	2	2	1	2	2	3			2	0	0	0	0	1	0	1
10000002535849206286305220170822142853	1	60	1	4	2	2	3	0	0	2	2	2	2	1	1	1	1	1	2	2	1	5						1	2	2			1	1	2	4	2	1	3			2	0	1	1	1	1	3	2
10000050135849206286728520170913163656	2	61	1	4	2	2	3	0	0	2	1	1	1	1	1	1	1	1	1	1	1	5						2	2	2			2	2	2	4	2	1	3			2	0	1	1	0	1	3	2
10000010935849206286723620170901195641	2	18	1	1	2	2	3	0	0	1	1	2	2	1	1	1	1	1	1	1	1	7						1	1	2			2	2	2	1	1	1	3			2	0	1	1	0	0	0	2
10000002335849206286305220170822112820	2	65	1	4	1	1	3	0	0	2	2	1	1	1	1	1	1	1	2	1	2	1						1	1	3			2	3	2	4	2	1	3			2	0	1	1	0	1	3	2
10000002735849206286513120170822114303	2	57	3	4	1	2	3	2	0	1	1	1	1	1	1	1	1	1	2	1	2	8						1	2	2			2	2	2	3	2	2	3	2		2	1	1	1	0	1	2	1
10000022135849206286728520170901192959	2	56	2	4	2	2	3	0	0	2	1	1	1	1	1	1	1	1	2	2	2	5						1	1	1			1	2	2	3	2	2	3			2	0	1	1	0	1	2	1
10000021735849206286728520170901190919	1	56	4	4	2	2	3	0	0	2	1	2	2	1	1	1	1	1	2	2	1	7						1	2	1			2	2	2	3	2	3	3			2	0	1	1	1	1	2	0
10000008435849206287104820170822111752	2	59	4	1	1	1	3	0	0	2	1	2	2	1	1	1	1	1	1	2	1	6						1	1	2			2	2	2	3	1	3	3			2	0	1	1	0	0	2	0
10000048535849206286728520170913152058	1	42	1	4	2	2	3	0	0	2	1	1	1	1	1	1	1	1	2	1	1	6						2	2	1			2	2	2	3	2	1	3			2	0	1	1	1	1	2	2
10000049435849206286728520170913160321	2	27	4	4	2	2	3	0	0	2	1	1	1	1	1	1	1	1	2	1	2	5						2	2	1			2	2	2	2	2	3	3			2	0	1	1	0	1	1	0
10000015435849206286913320170902105042	1	25	4	4	2	2	3	0	0	1	2	3	3	1	1	1	1	1	1	2	1	5						2	2	2			2	1	2	2	2	3	3			2	0	0	0	1	1	1	0
10000021835849206286728520170901191440	1	48	2	4	2	2	3	0	0	2	1	3	3	1	1	1	1	1	2	2	2	6						2	2	1			2	2	2	3	2	2	3			2	0	0	0	1	1	2	1
10000002835849206286513120170822115530	2	28	2	4	2	2	3	0	0	1	1	2	2	1	1	1	1	1	1	1	1	5						1	2	2			3	2	2	2	2	2	3			2	0	1	1	0	1	1	1
10000008935849206286507320170822133332	1	47	1	1	2	2	3	0	0	2	2	3	3	1	1	1	1	1	1	1	1	10						1	2	1			1	1	2	3	1	1	3			2	1	0	0	1	0	2	2
10000009035849206286507320170822134614	1	55	1	4	2	1	3	0	0	1	2	2	2	1	1	1	1	1	1	2	2	10						2	2	2			2	2	2	3	2	1	3			2	1	1	1	1	1	2	2
10000009335849206286507320170822143600	2	28	1	4	2	2	3	0	0	2	1	3	3	1	1	1	1	1	1	2	1	8						1	2	2			2	2	2	2	2	1	3			2	1	0	0	0	1	1	2
10000008435849206286507320170822092617	2	55	1	1	2	2	3	0	0	1	1	3	3	1	1	1	1	1	1	1	1	8						1	2	2			2	2	2	3	1	1	3			2	1	0	0	0	0	2	2
10000008635849206286507320170822102317	2	48	1	4	2	2	3	0	0	1	2	3	3	1	1	1	1	2	2	2	1	9						1	2	2			2	2	2	3	2	1	3			2	1	0	0	0	1	2	2
10000009235849206286507320170822141541	2	46	1	4	1	1	3	0	0	2	2	1	3	1	1	1	1	1	2	2	2	8						1	2	2			2	2	2	3	2	1	3			2	1	1	0	0	1	2	2
10000008735849206286507320170822103634	1	46	2	4	2	2	3	0	0	2	2	3	3	1	1	1	1	1	1	1	1	5						1	2	2			2	2	2	3	2	2	3			2	0	0	0	1	1	2	1
10000008135849206286507320170822083853	1	30	1	1	2	2	3	0	0	2	2	3	3	1	1	1	2	1	1	98	1	8						1	1	1			2	1	2	2	1	1	3			2	1	0	0	1	0	1	2
10000008635849206286538820170822113310	2	33	3	4	1	1	3	0	0	2	2	2	2	1	1	1	1	1	1	2	1	6						2	1	2			2	2	2	2	2	2	3			2	0	1	1	0	1	1	1
10000012035849206287173320170901173910	2	23	2	2	2	1	3	1	0	2	2	2	2	1	1	1	1	1	1	1	1	8									1	2	2	1	2	1	2	2	3	1		2	1	1	1	0	1	0	1
10000012435849206287173320170901183722	2	35	2	1	2	2	3	0	0	2	2	2	2	1	1	1	1	1	2	1	1	8									1	2	2	1	2	2	1	2	3			2	1	1	1	0	0	1	1
10000012335849206287173320170901182416	1	26	2	1	2	2	3	1	0	2	2	3	3	1	1	1	1	1	1	1	1	4									2	2	2	2	2	2	1	2	3	1		2	0	0	0	1	0	1	1
10000011435849206287173320170901115425	1	20	1	2	1	1	3	1	0	2	2	3	3	1	1	1	1	1	1	1	1	3									1	2	1	2	2	1	2	1	3	1		2	0	0	0	1	1	0	2
10000017735849206286728520170901140810	1	25	4	1	2	2	3	0	0	2	2	3	3	1	1	1	1	1	1	1	1	8									1	2	2	3	2	2	1	3	3			2	1	0	0	1	0	1	0
10000020735849206286728520170901180239	2	25	4	1	2	2	3	0	0	2	1	3	2	1	1	1	1	1	1	1	1	8									1	2	2	1	2	2	1	3	3			2	1	0	1	0	0	1	0
10000006935849206286195720170821141051	1	48	1	4	2	1	3	0	0	2	2	1	1	1	1	1	1	1	1	1	2	7									1	2	1	2	2	3	2	1	3			2	0	1	1	1	1	2	2
10000006035849206286195720170821092706	2	35	2	4	2	2	3	0	0	2	1	1	1	1	1	1	1	1	1	2	1	5									1	2	2	2	2	2	2	2	3			2	0	1	1	0	1	1	1
10000006735849206286195720170821133708	2	39	2	4	2	2	3	0	0	2	1	1	1	1	1	1	1	1	1	1	1	1									1	2	2	2	2	2	2	2	3			2	0	1	1	0	1	1	1
10000018635849206286728520170901150045	1	68	1	4	2	1	3	0	0	2	1	2	2	1	1	1	1	1	1	1	1	6									1	2	1	1	2	4	2	1	3			2	0	1	1	1	1	3	2
10000007035849206286195720170821143550	2	53	1	4	1	1	3	0	0	2	1	2	2	1	1	1	1	1	2	1	1	5									1	2	2	2	2	3	2	1	3			2	0	1	1	0	1	2	2
10000005735849206286195720170821085328	1	18	2	4	2	2	3	2	0	2	2	2	2	1	1	1	1	1	1	1	2	5									2	2	1	2	2	1	2	2	3	2		2	0	1	1	1	1	0	1
10000044035849206286728520170912110738	1	20	1	4	2	2	3	0	0	2	1	3	3	1	1	2	1	1	2	1	1	5									2	2	2	2	2	1	2	1	3			2	0	0	0	1	1	0	2
10000044135849206286728520170912111333	1	24	1	4	2	2	3	0	0	2	1	2	2	1	1	1	1	1	1	2	2	5									2	2	2	2	2	1	2	1	3			2	0	1	1	1	1	0	2
10000044235849206286728520170912111734	1	22	1	4	2	2	3	0	0	2	1	2	2	1	1	2	2	1	2	2	1	4									2	2	2	2	2	1	2	1	3			2	0	1	1	1	1	0	2
10000001135849206286314420170821142404	2	56	2	4	2	1	3	2	0	2	2	2	1	1	1	1	1	1	1	2	1	10									2	2	2	2	2	3	2	2	3	2		2	1	1	1	0	1	2	1
10000018735849206286728520170901151207	2	54	2	1	2	2	3	0	0	2	1	2	2	1	1	1	1	1	1	2	1	7									1	2	2	2	2	3	1	2	3			2	0	1	1	0	0	2	1
10000007335849206286760820170821101133	2	36	3	4	2	1	3	2	0	2	2	2	2	1	1	1	1	1	1	1	1	4									2	2	2	2	2	2	2	2	3	2		2	0	1	1	0	1	1	1
10000007735849206286760820170821111448	2	27	2	2	2	1	3	0	0	2	1	3	3	1	1	1	1	1	1	2	1	8									1	2	2	2	2	2	2	2	3			2	1	0	0	0	1	1	1
10000018235849206286625320170901131739	2	24	1	4	1	2	3	0	0	2	2	2	2	1	1	1	1	1	1	2	1	5									1	2	1	2	2	1	2	1	3			2	0	1	1	0	1	0	2
10000018335849206286625320170901135148	2	18	1	4	2	2	3	0	0	2	1	3	3	1	1	1	1	1	2	2	1	9									1	2	2	2	2	1	2	1	3			2	1	0	0	0	1	0	2
10000006435849206286195720170821111650	2	41	2	4	1	2	3	0	0	2	1	1	1	1	1	1	1	1	2	2	1	7									2	2	2	2	2	3	2	2	3			2	0	1	1	0	1	2	1
10000000735849206286314420170821113435	2	35	2	2	2	2	3	0	0	2	2	3	3	1	1	1	2	1	1	2	2	8									2	2	2	2	2	2	2	2	3			2	1	0	0	0	1	1	1
10000001035849206286314420170821141100	2	25	2	1	2	1	3	0	0	1	1	1	2	1	1	1	1	1	1	1	1	7									1	1	2	2	2	2	1	2	3			2	0	1	1	0	0	1	1
10000001235849206286314420170821144630	2	54	1	1	1	1	3	0	0	2	1	2	2	1	1	1	1	1	2	1	1	9									2	2	2	2	2	3	1	1	3			2	1	1	1	0	0	2	2
10000020635849206286728520170901175801	2	58	1	4	1	1	3	2	0	2	1	2	2	1	1	1	1	1	1	1	1	8									1	2	2	1	2	3	2	1	3	2		2	1	1	1	0	1	2	2
10000044535849206286728520170912114130	1	25	1	4	2	2	3	0	0	2	1	1	1	2	1	1	1	1	2	2	2	6									2	2	2	2	2	2	2	1	3			2	0	1	1	1	1	1	2
10000008735849206286951320170821142421	2	39	1	2	1	1	3	0	0	2	2	1	2	1	1	1	1	1	1	1	1	8									2	2	2	2	2	2	2	1	3			2	1	1	1	0	1	1	2
10000000935849206286314420170821133917	2	67	2	2	1	1	3	2	0	2	1	3	3	1	1	2	2	1	2	2	1	8									1	2	2	1	2	4	2	2	3	2		2	1	0	0	0	1	3	1
10000001535849206286314420170821153341	1	23	2	1	2	2	3	0	0	2	2	3	3	1	1	1	1	1	1	1	1	6									2	2	2	2	2	1	1	2	3			2	0	0	0	1	0	0	1
10000006835849206286760820170821085709	2	30	1	1	2	1	3	0	0	2	2	3	3	1	2	1	1	1	1	1	1	10									1	2	2	2	2	2	1	1	3			2	1	0	0	0	0	1	2
10000006535849206286517220170821112942	2	53	1	2	1	1	3	0	0	2	2	1	2	1	1	1	1	1	1	1	1	8									2	2	2	2	2	3	2	1	3			2	1	1	1	0	1	2	2
10000045535849206286728520170912164407	1	27	4	2	2	2	3	0	0	2	1	2	2	1	1	2	1	1	2	1	2	5						2	2	2			2	2	2	2	2	3	3			2	0	1	1	1	1	1	0
10000045635849206286728520170912164733	1	25	4	4	2	2	3	0	0	2	1	3	3	1	1	1	1	1	2	1	2	5						2	2	2			2	2	2	2	2	3	3			2	0	0	0	1	1	1	0
10000045735849206286728520170912165053	1	27	4	1	2	2	3	0	0	2	1	3	3	1	1	2	1	1	1	1	1	6						2	2	2			2	2	2	2	1	3	3			2	0	0	0	1	0	1	0
10000001335849206286305220170821110948	1	72	1	4	2	1	3	0	0	2	2	3	3	2	1	2	2	1	1	2	1	8						1	2	2			1	2	2	4	2	1	3			2	1	0	0	1	1	3	2
10000007335849206286885320170821095037	2	71	4	1	1	1	3	0	0	2	2	98	3	1	1	1	1	1	2	2	1	8						3	2	2			2	2	2	4	1	3	3			2	1		0	0	0	3	0
10000007735849206286885320170821104348	2	66	4	4	2	2	3	0	0	2	2	3	3	1	1	1	1	1	1	1	1	6						2	2	2			2	2	2	4	2	3	3			2	0	0	0	0	1	3	0
10000001235849206286513120170821135107	2	74	1	4	1	1	3	0	0	1	2	3	3	1	1	1	1	1	2	2	1	8						2	1	2			2	2	2	4	2	1	3			2	1	0	0	0	1	3	2
10000007135849206286885320170821093057	2	33	2	1	1	1	3	0	0	2	2	2	2	1	1	1	1	1	2	2	1	6						1	2	2			2	2	2	2	1	2	3			2	0	1	1	0	0	1	1
10000000535849206286889520170821133050	2	78	1	1	1	1	3	0	0	2	2	2	2	1	1	1	1	1	1	2	1	6						1	2	2			2	2	2	4	1	1	3			2	0	1	1	0	0	3	2
10000000735849206286513120170821110826	2	45	1	4	1	1	3	0	0	1	2	1	1	1	1	1	1	1	1	1	1	5						1	1	2			2	2	2	3	2	1	3			2	0	1	1	0	1	2	2
10000001035849206286305220170821100006	2	27	2	4	2	2	3	0	0	2	2	3	3	1	1	1	1	1	2	1	2	8						1	2	2			2	2	2	2	2	2	3			2	1	0	0	0	1	1	1
10000019335849206286728520170901163337	2	21	1	4	2	2	3	0	0	2	1	1	1	1	1	1	1	2	1	2	2	5						1	1	1			2	2	2	1	2	1	3			2	0	1	1	0	1	0	2
10000000335849206286513120170821091250	1	57	1	5	2	2	3	0	0	1	2	2	2	1	1	1	1	1	1	2	1	6						1	2	2			2	2	2	3	2	1	3			2	0	1	1	1	1	2	2
10000000435849206286889520170821131820	2	25	4	1	2	1	3	0	0	2	2	3	3	1	1	1	1	1	1	1	2	8						1	1	2			1	2	2	2	1	3	3			2	1	0	0	0	0	1	0
10000021435849206286885320170901132022	2	21	1	3	2	2	3	0	0	2	1	3	3	2	1	1	2	1	2	2	1	5						1	1	2			1	2	2	1	2	1	3			2	0	0	0	0	1	0	2
10000000835849206286305220170821093203	1	31	2	4	2	2	3	0	0	2	1	2	2	1	1	1	2	1	1	1	1	8						1	1	2			2	2	2	2	2	2	3			2	1	1	1	1	1	1	1
10000000635849206286513120170821104922	2	39	2	4	1	1	3	0	0	2	1	3	3	1	1	1	1	1	1	1	1	7						1	2	2			2	2	2	2	2	2	3			2	0	0	0	0	1	1	1
10000001035849206286513120170821131933	2	32	2	4	2	2	3	2	0	2	1	2	2	1	1	1	1	1	1	1	1	8						3	2	3			2	2	2	2	2	2	3	2		2	1	1	1	0	1	1	1
10000007635849206286885320170821103305	1	78	2	1	1	1	3	0	0	2	1	3	3	1	1	2	2	2	2	2	1	8						3	2	2			2	2	2	4	1	2	3			2	1	0	0	1	0	3	1
10000005835849206286913320170821110051	1	53	1	1	1	1	3	0	0	2	2	1	2	1	1	1	1	1	1	1	1	6						1	2	3			1	2	2	3	1	1	3			2	0	1	1	1	0	2	2
10000007835849206286507320170821152021	2	38	1	4	2	2	3	1	0	2	1	3	3	1	1	1	1	1	1	1	1	10						2	2	2			2	2	2	2	2	1	3	1		2	1	0	0	0	1	1	2
10000006735849206286507320170821094719	1	28	2	4	2	2	3	0	0	2	2	2	3	1	1	1	1	1	1	2	1	7						1	2	1			1	2	2	2	2	2	3			2	0	1	0	1	1	1	1
10000010635849206287173320170831133224	1	18	2	2	2	1	3	0	0	2	2	3	3	1	1	1	1	1	2	2	1	9									1	2	2	2	2	1	2	2	3			2	1	0	0	1	1	0	1
10000009735849206287173320170831110712	2	21	2	2	2	1	3	0	0	2	2	2	2	1	1	1	1	1	1	1	1	6									2	2	2	2	2	1	2	2	3			2	0	1	1	0	1	0	1
10000009835849206287173320170831112005	2	26	2	2	2	1	3	0	0	2	2	3	3	1	1	1	1	1	1	2	1	8									2	2	2	2	2	2	2	2	3			2	1	0	0	0	1	1	1
10000009635849206287173320170831105356	2	41	1	2	2	1	3	0	0	2	1	2	2	1	1	1	1	1	1	2	1	5									2	2	2	2	2	3	2	1	3			2	0	1	1	0	1	2	2
10000009935849206287173320170831113140	2	41	1	2	2	1	3	0	0	2	2	2	2	1	1	1	1	1	1	2	1	5									2	2	2	2	2	3	2	1	3			2	0	1	1	0	1	2	2
10000016335849206286449820170911120303	2	18	1	1	2	2	3	0	0	2	2	2	2	1	1	1	1	1	1	1	1	6									2	2	2	2	2	1	1	1	3			2	0	1	1	0	0	0	2
10000010135849206287173320170831120412	2	35	2	2	2	1	3	0	0	2	2	1	1	1	1	1	1	1	2	2	1	5									2	2	2	2	2	2	2	2	3			2	0	1	1	0	1	1	1
10000017335849206286625320170831130757	1	18	1	4	2	2	3	0	0	2	2	3	3	1	1	1	1	1	2	2	1	6									1	2	1	2	2	1	2	1	3			2	0	0	0	1	1	0	2
10000000435849206190352920170909153541	1	47	1	2	2	2	3	2	0	2	2	2	1	1	1	1	1	1	1	1	1	5									2	2	2	2	2	3	2	1	3	2		2	0	1	1	1	1	2	2
10000000435849206190352920170909153541	1	47	1	2	2	2	3	2	0	2	2	2	1	1	1	1	1	1	1	1	1	5									2	2	2	2	2	3	2	1	3	2		2	0	1	1	1	1	2	2
10000000535849206190352920170909153859	1	47	1	4	2	2	3	0	0	1	1	2	2	1	1	2	1	1	1	1	1	6									2	2	2	2	2	3	2	1	3			2	0	1	1	1	1	2	2
10000000535849206190352920170909153859	1	47	1	4	2	2	3	0	0	1	1	2	2	1	1	2	1	1	1	1	1	6									2	2	2	2	2	3	2	1	3			2	0	1	1	1	1	2	2
10000000635849206190352920170909154628	1	26	1	1	2	2	3	0	0	2	1	2	2	1	1	1	1	1	1	1	1	4									2	2	2	2	2	2	1	1	3			2	0	1	1	1	0	1	2
10000000635849206190352920170909154628	1	26	1	1	2	2	3	0	0	2	1	2	2	1	1	1	1	1	1	1	1	4									2	2	2	2	2	2	1	1	3			2	0	1	1	1	0	1	2
10000009535849206286775620170831132734	1	49	4	1	2	2	3	0	0	2	2	3	3	1	1	1	1	1	2	2	1	4						3	1	1			2	2	2	3	1	3	3			2	0	0	0	1	0	2	0
10000006635849206286885320170820140301	2	30	2	2	2	2	3	0	0	2	2	2	2	1	1	1	1	1	2	1	2	5						1	2	2			2	2	2	2	2	2	3			2	0	1	1	0	1	1	1
10000006835849206286885320170820142537	2	27	3	4	2	2	3	0	0	2	2	2	2	1	1	1	1	1	1	2	2	7						2	2	2			2	2	2	2	2	2	3			2	0	1	1	0	1	1	1
10000006935849206286885320170820143443	2	25	2	1	1	2	3	0	0	2	1	2	2	1	1	2	1	2	2	2	2	8						3	2	2			2	2	2	2	1	2	3			2	1	1	1	0	0	1	1
10000006735849206286885320170820141319	2	23	4	3	2	1	3	0	0	2	2	2	2	1	1	1	1	1	1	1	2	5						1	2	2			2	2	2	1	2	3	3			2	0	1	1	0	1	0	0
10000019735849206286885320170831114613	1	47	1	1	1	2	3	0	0	2	1	2	2	1	1	1	1	1	2	1	1	8						1	2	2			2	2	2	3	1	1	3			2	1	1	1	1	0	2	2
10000006535849206286885320170820135046	2	19	1	1	2	2	3	0	0	2	1	2	3	1	1	1	1	1	1	2	1	5						2	2	2			2	2	2	1	1	1	3			2	0	1	0	0	0	0	2
10000019935849206286885320170831130552	1	37	1	4	2	2	3	1	0	2	2	3	3	1	1	1	1	1	1	1	1	3						1	2	2			1	2	2	2	2	1	3	1		2	0	0	0	1	1	1	2
10000020135849206286885320170831135454	1	25	1	4	2	2	3	0	0	2	2	3	3	1	1	1	2	1	1	2	1	5						1	2	2			2	2	2	2	2	1	3			2	0	0	0	1	1	1	2
10000006135849206286538820170820113334	2	40	2	2	2	2	3	1	0	2	1	2	2	1	1	1	1	1	2	1	1	9						1	1	1			2	2	2	3	2	2	3	1		2	1	1	1	0	1	2	1
10000019835849206286885320170831123402	1	21	1	4	2	2	3	0	0	2	2	3	3	1	1	1	1	1	2	2	1	8						1	2	2			2	2	2	1	2	1	3			2	1	0	0	1	1	0	2
10000006335849206286538820170820120045	1	71	1	2	1	1	3	1	0	2	2	3	3	1	1	1	1	1	2	2	1	8						3	2	1			2	2	2	4	2	1	3	1		2	1	0	0	1	1	3	2
10000007035849206286538820170820140652	2	21	2	4	2	2	3	0	0	2	2	3	3	1	1	1	1	1	1	2	1	7						1	2	1			2	2	2	1	2	2	3			2	0	0	0	0	1	0	1
10000005935849206286538820170820111007	2	38	2	1	2	1	3	0	0	2	1	3	3	1	1	1	1	1	2	2	1	5						3	2	2			2	2	2	2	1	2	3			2	0	0	0	0	0	1	1
10000010935849206287216020170901112708	2	31	2	1	2	2	3	0	0	2	1	3	3	1	1	1	1	1	98	98	1	6			2	2	2						2	2	2	2	1	2	3			2	0	0	0	0	0	1	1
10000011735849206287216020170901171157	2	28	2	4	2	2	3	1	0	2	1	2	2	1	1	1	1	1	1	2	2	6			2	2	2						2	2	2	2	2	2	3	1		2	0	1	1	0	1	1	1
10000012135849206287216020170901182755	1	49	1	4	2	2	3	0	0	2	2	2	2	1	1	1	1	1	1	2	1	8			2	2	3						1	2	2	3	2	1	3			2	1	1	1	1	1	2	2
10000010835849206287216020170901110723	1	34	2	4	2	2	3	0	0	2	2	3	3	1	1	1	1	1	1	1	1	8			2	2	2						2	2	2	2	2	2	3			2	1	0	0	1	1	1	1
10000010435849206287262420170901104018	1	51	2	4	1	2	3	0	0	2	2	2	1	1	1	1	1	1	1	2	2	5			2	2	2						2	2	2	3	2	2	3			2	0	1	1	1	1	2	1
10000012035849206287216020170901181051	2	38	1	2	2	2	3	0	0	2	2	2	2	1	1	1	1	1	1	2	1	8			2	2	2						2	2	2	2	2	1	3			2	1	1	1	0	1	1	2
10000010235849206287262420170901101620	1	20	1	4	2	2	3	0	0	2	1	2	2	1	1	1	1	1	2	2	1	4			2	2	2						2	2	2	1	2	1	3			2	0	1	1	1	1	0	2
10000001435849206286706120170821134945	2	30	4	4	2	2	3	0	0	2	2	3	3	1	1	1	1	1	2	2	2	7			2	2	2						2	2	2	2	2	3	3			2	0	0	0	0	1	1	0
10000008335849206286758220170821091455	1	61	1	1	1	1	3	0	0	2	2	2	3	1	1	1	1	1	2	2	1	6			2	2	2						2	2	2	4	1	1	3			2	0	1	0	1	0	3	2
10000010635849206287262420170901112657	1	55	1	4	2	2	3	1	0	2	1	2	1	1	1	1	1	1	2	2	1	5			2	2	2						3	2	2	3	2	1	3	1		2	0	1	1	1	1	2	2
10000044935849206286728520170912154901	1	63	1	4	1	1	3	0	0	1	1	1	1	1	1	1	1	1	1	1	1	4			2	2	2						2	2	2	4	2	1	3			2	0	1	1	1	1	3	2
10000045035849206286728520170912155435	1	61	1	4	2	2	3	0	0	2	2	1	1	1	1	1	1	1	1	1	1	6			2	2	2						2	2	2	4	2	1	3			2	0	1	1	1	1	3	2
10000001035849206286706120170821111726	2	60	1	4	1	1	3	0	0	2	2	3	2	1	1	1	1	1	1	2	1	10			1	2	2						2	2	2	4	2	1	3			2	1	0	1	0	1	3	2
10000000235849206286706120170821084955	1	54	1	2	2	1	3	0	0	2	1	1	1	1	2	1	1	1	1	1	1	10			2	2	2						2	2	2	3	2	1	3			2	1	1	1	1	1	2	2
10000020235849206286728520170901173010	2	44	2	4	2	2	3	0	0	1	1	1	1	1	1	1	1	1	1	1	1	8			3	3	3						3	3	2	3	2	2	3			2	1	1	1	0	1	2	1
10000008835849206286390420170821155750	1	57	2	2	2	2	3	0	0	2	2	1	1	1	1	1	1	1	1	1	98	1			2	2	98						2	2	2	3	2	2	3			2	0	1	1	1	1	2	1
10000007835849206286390420170821112314	2	51	2	1	2	2	3	0	0	2	2	3	3	1	1	1	1	1	1	2	1	7			2	2	2						2	1	2	3	1	2	3			2	0	0	0	0	0	2	1
10000009035849206286758220170821103745	1	22	2	1	2	2	3	0	0	2	2	2	2	1	1	1	1	1	1	1	2	5			2	2	2						2	2	2	1	1	2	3			2	0	1	1	1	0	0	1
10000007535849206286390420170821103539	2	76	1	1	1	1	3	0	0	2	1	1	1	1	1	1	1	1	1	1	1	1			1	2	2						3	1	2	4	1	1	3			2	0	1	1	0	0	3	2
10000006335849206286867120170821111730	2	50	1	1	2	2	3	0	0	2	2	3	3	1	1	1	1	1	1	2	2	10			2	2	2						2	2	2	3	1	1	3			2	1	0	0	0	0	2	2
10000006735849206286867120170821150425	2	41	4	1	2	2	3	0	0	2	2	3	3	1	1	1	1	1	1	1	1	5			2	2	2						2	2	2	3	1	3	3			2	0	0	0	0	0	2	0
10000007335849206286867120170821170331	2	61	2	4	1	1	3	0	0	2	2	2	2	1	1	1	1	1	2	2	1	7			2	2	2						2	2	2	4	2	2	3			2	0	1	1	0	1	3	1
10000005435849206286884620170821092537	1	62	1	4	1	1	3	0	0	2	2	3	2	1	1	1	1	1	1	2	1	5			2	2	1						2	2	2	4	2	1	3			2	0	0	1	1	1	3	2
10000005935849206286884620170821104718	2	35	3	4	2	1	3	0	0	2	1	3	2	1	1	1	1	1	1	2	1	8			2	2	2						2	2	2	2	2	2	3			2	1	0	1	0	1	1	1
10000020035849206286728520170901171923	2	62	2	1	2	2	3	0	0	1	1	1	1	1	1	1	1	1	1	1	1	5			3	2	2						2	2	2	4	1	2	3			2	0	1	1	0	0	3	1
10000007035849206286867120170821160056	2	52	2	1	1	1	3	0	0	2	2	3	3	1	1	1	1	1	2	2	2	6			2	2	2						2	2	2	3	1	2	3			2	0	0	0	0	0	2	1
10000019735849206286728520170901170653	2	31	1	1	2	2	3	0	0	2	2	1	1	1	1	1	1	1	1	1	1	5			2	2	2						2	2	2	2	1	1	3			2	0	1	1	0	0	1	2
10000006535849206286884620170821142730	1	44	2	4	1	1	3	0	0	2	2	2	2	1	1	1	1	1	1	2	1	4			2	2	2						2	2	2	3	2	2	3			2	0	1	1	1	1	2	1
10000006735849206286884620170821145528	2	19	1	2	2	2	3	0	0	2	1	2	3	1	1	1	1	1	1	2	1	7			2	2	2						2	2	2	1	2	1	3			2	0	1	0	0	1	0	2
10000006535849206286867120170821142648	2	31	1	1	2	2	3	0	0	2	2	3	3	1	1	1	1	1	2	1	1	7			2	2	2						3	2	2	2	1	1	3			2	0	0	0	0	0	1	2
10000006735849206286793920170821115015	2	31	2	1	2	2	3	0	0	1	1	3	3	1	1	1	1	1	1	2	1	5			2	2	2						2	2	2	2	1	2	3			2	0	0	0	0	0	1	1
10000007235849206286793920170821124649	1	33	4	1	2	2	3	0	0	2	2	3	3	2	2	1	1	1	1	1	1	7			2	2	2						2	2	2	2	1	3	3			2	0	0	0	1	0	1	0
10000006935849206286793920170821121535	1	19	4	1	2	2	3	0	0	2	2	3	3	2	2	1	1	1	1	1	1	5			2	2	2						2	2	2	1	1	3	3			2	0	0	0	1	0	0	0
10000009735849206287262420170831104054	1	33	2	1	2	2	3	0	0	1	2	2	3	1	1	1	1	1	1	2	1	2			2	2	2						2	2	2	2	1	2	3			2	0	1	0	1	0	1	1
10000017335849206287262420170911131654	1	27	4	4	2	2	3	0	0	2	2	3	3	1	1	2	1	1	2	2	1	8			2	2	2						2	2	2	2	2	3	3			2	1	0	0	1	1	1	0
10000010935849206286728520170831130745	1	48	1	2	2	2	3	0	0	2	2	3	3	1	1	1	1	1	1	1	1	5			3	2	2						3	3	2	3	2	1	3			2	0	0	0	1	1	2	2
10000004335849206287146920170831110944	2	45	1	2	1	1	3	1	0	2	2	3	3	1	1	2	2	1	2	2	2	8			3	2	2						1	1	2	3	2	1	3	1		2	1	0	0	0	1	2	2
10000017035849206286390420170831102731	1	19	4	1	2	2	3	0	0	2	2	3	3	1	1	1	1	1	2	2	1	5			2	2	2						2	2	2	1	1	3	3			2	0	0	0	1	0	0	0
10000041435849206286728520170911081050	1	27	1	4	2	2	3	0	0	2	2	1	1	1	1	1	1	1	1	1	1	5			3	3	3						2	2	2	2	2	1	3			2	0	1	1	1	1	1	2
10000011635849206286728520170831153231	1	24	1	4	2	2	3	0	0	2	2	1	1	1	1	1	1	1	1	1	1	5			2	2	2						3	3	2	1	2	1	3			2	0	1	1	1	1	0	2
10000006735849206286902620170819135629	1	35	2	4	2	2	3	1	0	2	2	2	3	1	1	1	1	1	2	1	1	7			2	2	2						2	2	2	2	2	2	3	1		2	0	1	0	1	1	1	1
10000007135849206286902620170819150011	1	41	2	1	2	2	3	0	0	2	2	3	3	2	2	1	2	1	1	1	1	9			2	2	2						2	2	2	3	1	2	3			2	1	0	0	1	0	2	1
10000008035849206286902620170820141706	1	38	1	2	2	2	3	0	0	2	2	3	3	1	1	1	1	1	1	1	1	8			2	2	2						2	2	2	2	2	1	3			2	1	0	0	1	1	1	2
10000016435849206287173320170909180840	1	25	1	2	2	1	3	0	0	2	2	3	3	1	1	1	1	1	2	2	1	5									1	2	1	1	2	2	2	1	3			2	0	0	0	1	1	1	2
10000009135849206286449820170830175950	2	19	1	4	2	1	3	0	0	2	2	2	2	1	1	1	1	1	2	2	2	7									1	2	2	2	2	1	2	1	3			2	0	1	1	0	1	0	2
10000016235849206286625320170830175851	1	40	1	4	1	1	3	0	0	2	1	3	3	1	2	1	1	1	2	2	1	10									2	2	2	2	2	3	2	1	3			2	1	0	0	1	1	2	2
10000016535849206286625320170830184506	1	40	1	4	1	1	3	0	0	2	2	3	3	1	1	1	1	1	1	1	1	7									1	2	2	2	2	3	2	1	3			2	0	0	0	1	1	2	2
10000009235849206286728520170830142852	1	56	2	4	2	2	3	0	0	2	1	2	3	1	1	1	1	1	2	2	1	5									2	2	1	1	2	3	2	2	3			2	0	1	0	1	1	2	1
10000016335849206286625320170830181540	2	29	4	4	2	2	3	0	0	2	2	3	3	1	1	1	1	1	2	1	1	7									2	2	2	2	2	2	2	3	3			2	0	0	0	0	1	1	0
10000009635849206286728520170830145327	2	28	1	4	2	2	3	0	0	1	2	2	3	1	1	1	1	1	2	2	1	8									2	2	2	2	2	2	2	1	3			2	1	1	0	0	1	1	2
10000014835849206286775620170909181708	1	30	2	5	2	1	3	0	0	1	2	3	3	1	1	1	1	1	1	1	1	8						1	2	2			1	1	2	2	2	2	3			2	1	0	0	1	1	1	1
10000009235849206286723620170830190503	1	23	2	2	2	2	3	0	0	2	2	3	3	1	1	1	1	1	1	2	1	8						1	2	2			2	1	2	1	2	2	3			2	1	0	0	1	1	0	1
10000007235849206287173320170828174816	2	26	3	4	1	2	3	1	0	2	1	3	3	1	1	1	1	1	1	1	1	8						1	2	2			2	2	2	2	2	2	3	1		2	1	0	0	0	1	1	1
10000007335849206286775620170829184402	2	27	2	4	1	1	3	0	0	1	1	3	2	1	1	1	1	1	1	1	1	8						1	2	1			2	2	2	2	2	2	3			2	1	0	1	0	1	1	1
10000006935849206286723620170828183253	1	75	1	2	1	1	3	1	2	1	2	1	1	1	1	1	1	1	1	1	1	7						1	2	2			3	1	2	4	2	1	3	1	2	2	0	1	1	1	1	3	2
10000019135849206287173320170921104614	1	36	1	1	1	1	3	0	0	2	2	3	3	1	1	1	1	1	2	1	1	1						1	2	2			2	2	2	2	1	1	3			2	0	0	0	1	0	1	2
10000019435849206287173320170921115605	1	25	1	1	2	1	3	0	0	2	2	3	3	1	1	1	1	1	1	2	1	8						1	2	2			2	2	2	2	1	1	3			2	1	0	0	1	0	1	2
10000040735849206286728520170910223922	1	25	4	1	2	2	3	0	0	2	1	1	1	1	1	1	1	1	2	2	2	5						1	1	2			2	2	2	2	1	3	3			2	0	1	1	1	0	1	0
10000040835849206286728520170910224610	1	26	4	2	2	1	3	0	0	2	1	2	2	2	1	1	2	1	2	2	2	6						1	2	1			2	2	2	2	2	3	3			2	0	1	1	1	1	1	0
10000040935849206286728520170910225357	1	33	4	1	2	2	3	0	0	2	1	1	1	2	1	1	2	1	1	1	2	5						1	2	2			2	1	2	2	1	3	3			2	0	1	1	1	0	1	0
10000015635849206286723620170909133424	2	41	1	4	2	2	3	0	0	2	2	3	3	1	1	1	1	1	1	1	1	6						2	2	2			2	2	2	3	2	1	3			2	0	0	0	0	1	2	2
10000008735849206286723620170830123147	1	36	1	2	2	2	3	0	0	2	2	1	2	1	1	1	1	1	1	1	1	8						1	1	2			1	1	2	2	2	1	3			2	1	1	1	1	1	1	2
10000015735849206286723620170909135635	1	32	1	2	2	1	3	0	0	2	2	3	3	1	1	1	1	1	1	1	1	7						2	2	3			1	2	2	2	2	1	3			2	0	0	0	1	1	1	2
10000005535849206286885320170819144700	2	34	2	2	2	2	3	0	0	2	1	3	3	1	1	1	1	1	1	2	1	8						1	2	2			2	2	2	2	2	2	3			2	1	0	0	0	1	1	1
10000017735849206286885320170829092111	2	28	2	2	1	2	3	0	0	2	2	2	2	1	1	1	1	1	2	2	1	7						2	2	2			2	2	2	2	2	2	3			2	0	1	1	0	1	1	1
10000015835849206286723620170909140216	2	38	1	2	1	2	3	0	0	1	1	1	1	1	1	1	1	1	1	1	1	1						2	2	2			2	2	2	2	2	1	3			2	0	1	1	0	1	1	2
10000000535849206286305220170819144114	2	62	1	4	2	2	3	0	0	1	1	2	2	1	1	1	1	1	1	1	1	5						2	2	1			2	1	2	4	2	1	3			2	0	1	1	0	1	3	2
10000003335849206286305220170818100411	2	36	4	1	2	2	3	0	0	2	2	1	2	1	1	1	1	1	2	1	1	5						1	2	2			2	2	2	2	1	3	3			2	0	1	1	0	0	1	0
10000006935849206287104820170818141716	1	33	1	1	2	1	3	0	0	2	2	1	2	1	1	1	1	1	1	1	2	5						1	3	2			2	2	2	2	1	1	3			2	0	1	1	1	0	1	2
10000015135849206287104820170829143113	1	28	1	2	2	2	3	0	0	2	2	3	3	2	1	1	1	1	1	2	1	5						1	1	2			2	1	2	2	2	1	3			2	0	0	0	1	1	1	2
10000006135849206287104820170818103539	2	68	1	1	1	1	3	1	0	2	2	2	2	1	1	1	1	1	1	1	1	6						2	2	2			2	2	2	4	1	1	3	1		2	0	1	1	0	0	3	2
10000005035849206286885320170818133506	2	65	1	1	1	2	3	0	0	2	2	2	2	1	1	1	1	1	1	1	1	4						1	2	2			2	2	2	4	1	1	3			2	0	1	1	0	0	3	2
10000005235849206286885320170818135921	2	63	1	2	1	1	3	1	0	1	2	3	3	1	1	1	1	1	1	1	1	4						3	2	2			2	2	2	4	2	1	3	1		2	0	0	0	0	1	3	2
10000007435849206286728520170830071412	2	51	1	4	1	1	3	2	0	2	1	1	1	1	1	1	1	1	1	1	1	4						1	1	2			1	1	2	3	2	1	3	2		2	0	1	1	0	1	2	2
10000006235849206286885320170819160639	2	53	1	4	1	1	3	0	0	2	2	3	3	1	1	1	1	1	1	1	1	8						1	2	2			2	2	2	3	2	1	3			2	1	0	0	0	1	2	2
10000041235849206286728520170911075353	2	25	4	2	2	2	3	0	0	2	1	2	2	2	1	1	1	1	1	1	1	6						2	2	2			2	2	2	2	2	3	3			2	0	1	1	0	1	1	0
10000041335849206286728520170911080136	2	30	4	1	1	1	3	2	0	2	1	2	2	1	1	1	1	1	2	1	2	5						2	2	2			2	2	2	2	1	3	3	2		2	0	1	1	0	0	1	0
10000014835849206287104820170829111716	1	46	1	1	1	1	3	0	0	2	2	3	2	1	1	1	1	1	1	1	1	8						3	1	2			2	2	2	3	1	1	3			2	1	0	1	1	0	2	2
10000013435849206287104820170828135050	1	52	4	1	2	2	3	0	0	2	2	2	1	1	1	1	1	1	2	1	1	5						2	1	2			2	2	2	3	1	3	3			2	0	1	1	1	0	2	0
10000005135849206286507320170818092209	2	61	2	4	1	1	3	0	0	2	1	3	3	1	1	1	1	1	2	2	1	8						1	1	1			1	1	2	4	2	2	3			2	1	0	0	0	1	3	1
10000015135849206286507320170829095414	1	22	1	4	2	2	3	0	0	2	2	3	3	1	1	2	1	1	1	2	1	8						1	2	2			2	2	2	1	2	1	3			2	1	0	0	1	1	0	2
10000015235849206286507320170829103923	1	22	1	4	2	2	3	0	0	2	2	3	3	1	1	1	1	1	1	1	1	7						1	2	2			2	2	2	1	2	1	3			2	0	0	0	1	1	0	2
10000003635849206286305220170818104913	1	54	2	1	2	2	3	0	0	2	1	2	2	1	1	1	1	1	2	2	2	10						1	2	2			1	2	2	3	1	2	3			2	1	1	1	1	0	2	1
10000014935849206286507320170829084701	2	32	1	4	1	1	3	0	0	2	2	3	3	1	1	1	1	1	2	1	2	10						1	2	1			1	2	2	2	2	1	3			2	1	0	0	0	1	1	2
10000006335849206286885320170819161516	1	25	2	4	2	2	3	0	0	2	2	3	3	1	1	1	1	1	2	1	1	5						1	2	2			2	2	2	2	2	2	3			2	0	0	0	1	1	1	1
10000006435849206287104820170818110801	2	52	1	2	2	2	3	0	0	2	2	3	3	1	1	1	1	1	98	2	1	9						2	1	98			98	2	2	3	2	1	3			2	1	0	0	0	1	2	2
10000005635849206286507320170818104646	2	30	4	4	1	1	3	0	0	1	1	3	3	1	1	1	1	1	2	2	1	6						1	1	2			2	1	2	2	2	3	3			2	0	0	0	0	1	1	0
10000015035849206286507320170829092549	2	24	1	4	2	2	3	0	0	2	1	3	3	1	1	1	2	1	2	2	2	8						1	1	2			2	2	2	1	2	1	3			2	1	0	0	0	1	0	2
10000004935849206286885320170818132624	2	44	2	1	2	2	3	0	0	2	2	3	3	1	1	2	1	1	2	2	1	8						1	2	2			2	2	2	3	1	2	3			2	1	0	0	0	0	2	1
10000015735849206286538820170829163211	2	32	4	2	2	2	3	0	0	2	1	2	2	1	1	1	1	1	1	1	1	5						1	2	2			2	2	2	2	2	3	3			2	0	1	1	0	1	1	0
10000015635849206286538820170829155503	1	45	1	4	2	2	3	0	0	2	2	2	2	1	1	1	1	1	1	1	1	3						1	2	2			2	2	2	3	2	1	3			2	0	1	1	1	1	2	2
10000005335849206286762420170818145230	1	70	2	1	1	1	3	1	0	1	2	3	3	1	1	2	1	2	2	2	1	8						1	2	2			2	2	2	4	1	2	3	1		2	1	0	0	1	0	3	1
10000004535849206286762420170818105015	2	42	2	4	2	2	3	0	0	2	2	1	1	1	1	1	1	2	2	2	1	3						1	1	2			1	1	2	3	2	2	3			2	0	1	1	0	1	2	1
10000005935849206286762420170819104343	1	71	1	4	2	2	3	1	0	1	1	3	3	1	1	1	1	1	1	98	1	7						1	1	2			2	2	2	4	2	1	3	1		2	0	0	0	1	1	3	2
10000008835849206287216020170830113031	1	22	2	2	2	2	3	1	0	1	1	2	2	1	1	1	2	1	1	2	1	8			2	2	2						1	2	2	1	2	2	3	1		2	1	1	1	1	1	0	1
10000016335849206287216020170909185721	1	19	2	4	2	2	3	0	0	2	2	3	3	1	1	1	1	1	1	1	1	6			2	2	2						2	2	2	1	2	2	3			2	0	0	0	1	1	0	1
10000015735849206287216020170909105217	1	22	1	4	2	2	3	0	0	1	1	3	3	1	1	1	1	1	1	2	1	9			2	2	2						2	2	2	1	2	1	3			2	1	0	0	1	1	0	2
10000018535849206287216020170920102954	1	19	1	4	2	2	3	0	0	1	2	2	3	1	1	1	1	1	2	2	1	7			2	2	2						2	2	2	1	2	1	3			2	0	1	0	1	1	0	2
10000008535849206287216020170830103050	1	32	3	1	2	2	3	0	0	2	2	3	3	1	1	1	1	1	1	2	1	10			2	2	2						2	2	2	2	1	2	3			2	1	0	0	1	0	1	1
10000015835849206287216020170909110936	1	29	2	2	1	2	3	0	0	2	2	3	3	1	2	98	1	1	1	2	1	5			2	2	2						2	2	2	2	2	2	3			2	0	0	0	1	1	1	1
10000007435849206287262420170829090207	1	77	1	1	1	1	3	0	0	2	2	2	3	1	1	1	1	1	2	2	1	4			2	2	2						2	2	2	4	1	1	3			2	0	1	0	1	0	3	2
10000007935849206287262420170829104237	1	41	2	1	2	2	3	0	0	2	2	1	2	1	1	1	1	1	2	1	1	5			2	2	2						2	2	2	3	1	2	3			2	0	1	1	1	0	2	1
10000008235849206287262420170829180503	2	68	1	4	1	1	3	0	0	2	2	2	2	1	1	1	1	1	1	2	1	5			2	2	2						2	2	2	4	2	1	3			2	0	1	1	0	1	3	2
10000015635849206287216020170908121319	1	30	1	4	2	2	3	0	0	2	2	2	2	1	1	1	1	1	1	98	1	9			2	2	2						1	2	2	2	2	1	3			2	1	1	1	1	1	1	2
10000016535849206287262420170909134252	1	23	1	4	2	2	3	0	0	1	2	3	3	1	1	2	1	2	1	1	1	8			2	2	2						2	2	2	1	2	1	3			2	1	0	0	1	1	0	2
10000009035849206287262420170830123233	2	23	1	4	2	1	3	2	0	2	2	2	2	1	1	1	1	1	1	2	1	5			2	2	2						2	2	2	1	2	1	3	2		2	0	1	1	0	1	0	2
10000007635849206287262420170829093244	2	48	1	1	2	1	3	0	0	1	2	3	3	1	1	1	1	1	1	2	1	7			2	2	2						2	2	2	3	1	1	3			2	0	0	0	0	0	2	2
10000008535849206287262420170830105014	1	45	1	4	2	2	3	0	0	1	2	2	2	1	1	1	1	1	1	1	1	5			2	2	2						2	2	2	3	2	1	3			2	0	1	1	1	1	2	2
10000006335849206286758220170818142401	2	78	1	1	1	1	3	2	1	2	2	2	3	1	1	1	2	1	1	2	2	8			2	2	2						2	2	2	4	1	1	3	2	1	2	1	1	0	0	0	3	2
10000003235849206287146920170830142044	1	65	4	1	2	1	3	0	0	2	2	2	2	1	1	1	1	1	1	1	1	1			2	2	2						2	2	2	4	1	3	3			2	0	1	1	1	0	3	0
10000007535849206286758220170819141641	2	43	1	4	1	2	3	0	0	1	2	3	3	1	1	1	1	1	2	2	1	8			2	2	2						2	2	2	3	2	1	3			2	1	0	0	0	1	2	2
10000001735849206287146920170829093853	1	46	1	4	2	2	3	0	0	2	1	1	1	1	1	1	1	1	2	2	1	6			2	2	2						2	2	2	3	2	1	3			2	0	1	1	1	1	2	2
10000002135849206287146920170829103744	1	49	1	4	2	2	3	0	0	2	1	3	3	1	1	1	1	1	2	2	1	8			2	2	2						2	2	2	3	2	1	3			2	1	0	0	1	1	2	2
10000005035849206286867120170818142709	2	39	5	2	2	1	3	2	0	2	1	3	3	1	1	1	1	1	1	1	2	5			2	2	2						2	3	2	2	2	3	3	2		2	0	0	0	0	1	1	0
10000002735849206287146920170830094617	2	56	1	4	1	1	3	0	0	2	2	2	2	1	1	1	2	1	2	1	1	1			2	2	2						2	2	2	3	2	1	3			2	0	1	1	0	1	2	2
10000014835849206286867120170830203421	2	38	2	1	1	1	3	1	0	1	2	2	2	1	1	1	1	1	2	1	1	5			2	2	2						2	2	2	2	1	2	3	1		2	0	1	1	0	0	1	1
10000007635849206286758220170819142838	2	34	2	2	2	2	3	0	0	2	1	2	3	1	1	1	1	1	2	2	1	8			2	2	2						3	1	2	2	2	2	3			2	1	1	0	0	1	1	1
10000014235849206286884620170829085800	1	18	1	4	2	2	3	0	0	2	2	3	3	1	1	1	1	1	1	1	1	8			2	2	2						2	2	2	1	2	1	3			2	1	0	0	1	1	0	2
10000014735849206286884620170829111615	1	23	1	4	2	2	3	0	0	2	2	3	3	1	1	1	1	1	1	98	1	8			2	2	2						2	2	2	1	2	1	3			2	1	0	0	1	1	0	2
10000004035849206286884620170818103828	2	52	2	1	2	2	3	0	0	2	2	3	3	1	1	1	1	1	1	2	1	6			2	2	2						2	2	2	3	1	2	3			2	0	0	0	0	0	2	1
10000004435849206286884620170818151101	2	22	2	4	2	2	3	0	0	2	1	2	3	1	1	1	1	1	1	2	1	8			2	2	2						2	2	2	1	2	2	3			2	1	1	0	0	1	0	1
10000004535849206286884620170818152423	2	32	3	4	2	2	3	0	0	2	1	3	3	1	1	1	1	1	1	2	1	8			2	2	2						2	2	2	2	2	2	3			2	1	0	0	0	1	1	1
10000004235849206286884620170818144400	2	60	2	3	2	2	3	0	0	2	1	3	2	1	1	1	1	1	2	1	1	5			2	2	2						2	2	2	4	2	2	3			2	0	0	1	0	1	3	1
10000003435849206287146920170830144751	2	36	1	4	1	2	3	0	0	2	2	2	2	1	1	1	2	1	2	2	1	7			2	2	2						2	2	2	2	2	1	3			2	0	1	1	0	1	1	2
10000008835849206286728520170830102536	2	37	1	4	2	2	3	0	0	2	1	2	1	1	1	1	1	1	1	1	1	7			2	2	2						2	2	2	2	2	1	3			2	0	1	1	0	1	1	2
10000013935849206286867120170830100200	1	31	1	4	2	2	3	0	0	2	2	3	3	1	1	2	2	2	2	1	1	8			1	2	2						2	2	2	2	2	1	3			2	1	0	0	1	1	1	2
10000004735849206286884620170818155430	2	31	1	4	2	2	3	0	0	2	1	2	2	1	1	1	1	1	1	2	1	6			2	2	2						2	2	2	2	2	1	3			2	0	1	1	0	1	1	2
10000004835849206286884620170818160502	2	40	1	4	2	2	3	0	0	2	1	3	3	1	1	1	1	1	1	2	1	6			2	2	2						2	2	2	3	2	1	3			2	0	0	0	0	1	2	2
10000004635849206286884620170818153747	1	28	2	4	2	2	3	0	0	2	2	3	3	1	1	1	1	1	98	2	1	8			2	2	2						2	2	2	2	2	2	3			2	1	0	0	1	1	1	1
10000004835849206286867120170818104236	2	62	4	1	1	2	3	0	0	2	1	3	3	1	1	1	1	1	2	2	1	7			2	2	2						2	2	2	4	1	3	3			2	0	0	0	0	0	3	0
10000006235849206286793920170819103430	2	18	2	1	2	2	3	0	0	2	2	2	2	2	2	1	1	1	1	1	1	8			2	2	2						2	2	2	1	1	2	3			2	1	1	1	0	0	0	1
10000015835849206286902620170829163608	2	30	4	4	2	2	3	0	0	2	1	3	3	1	1	2	1	1	2	2	2	8			1	2	2						2	2	2	2	2	3	3			2	1	0	0	0	1	1	0
10000004735849206286902620170818133130	2	55	2	1	2	2	3	0	0	2	2	3	3	1	1	1	1	1	2	2	2	8			2	2	2						2	2	2	3	1	2	3			2	1	0	0	0	0	2	1
10000004835849206286793920170818102557	1	18	2	1	2	2	3	0	0	2	2	3	3	1	1	1	1	1	1	1	1	8			1	2	2						2	2	2	1	1	2	3			2	1	0	0	1	0	0	1
10000005735849206286902620170818155243	2	54	1	4	2	2	3	0	0	2	2	3	3	1	1	1	1	1	1	2	1	8			2	2	2						2	2	2	3	2	1	3			2	1	0	0	0	1	2	2
10000006035849206286793920170818155209	1	60	1	4	2	2	3	0	0	2	2	2	2	2	2	1	1	1	2	2	1	4			1	2	3						2	2	2	4	2	1	3			2	0	1	1	1	1	3	2
10000016835849206286793920170830150129	1	46	1	4	2	2	3	0	0	1	1	3	3	2	2	1	2	1	2	2	2	5			2	2	1						1	1	2	3	2	1	3			2	0	0	0	1	1	2	2
10000005735849206286793920170818151115	1	33	2	2	2	2	3	0	0	2	2	3	3	2	2	1	1	1	1	1	1	8			2	2	2						2	2	2	2	2	2	3			2	1	0	0	1	1	1	1
10000005035849206286793920170818105314	2	41	1	4	1	1	3	0	0	2	1	3	3	2	2	1	2	1	1	1	1	9			3	3	3						3	3	2	3	2	1	3			2	1	0	0	0	1	2	2
10000005535849206286793920170818121009	2	52	1	1	1	1	3	0	0	2	2	2	2	2	2	1	1	1	1	1	1	10			2	2	2						1	1	2	3	1	1	3			2	1	1	1	0	0	2	2
10000005235849206286793920170818111613	2	47	2	4	1	1	3	2	0	2	1	3	2	1	1	1	1	1	2	2	2	6			2	2	2						2	2	2	3	2	2	3	2		2	0	0	1	0	1	2	1
10000004935849206286793920170818104456	2	36	2	4	2	1	3	0	0	2	2	3	3	2	2	2	2	2	2	2	2	8			2	2	2						2	2	2	2	2	2	3			2	1	0	0	0	1	1	1
10000016035849206286793920170830112212	2	29	1	4	2	2	3	0	0	2	2	2	2	1	1	1	1	1	2	2	1	6			2	2	2						2	2	2	2	2	1	3			2	0	1	1	0	1	1	2
10000015035849206286793920170829130217	1	35	1	1	2	2	3	0	0	2	2	3	3	2	2	1	1	1	1	1	1	7			2	2	2						2	2	2	2	1	1	3			2	0	0	0	1	0	1	2
10000016435849206286793920170830121630	1	26	1	1	2	2	3	0	0	2	2	3	2	2	1	1	1	1	2	2	2	7			3	3	2						2	2	2	2	1	1	3			2	0	0	1	1	0	1	2
10000016635849206286793920170830143025	1	29	1	1	2	2	3	0	0	2	2	3	3	1	1	1	1	1	1	1	1	4			3	2	2						2	2	2	2	1	1	3			2	0	0	0	1	0	1	2
10000017235849206286793920170830171101	1	25	1	4	2	2	3	0	0	2	2	3	3	1	1	1	1	1	1	2	1	1			3	2	1						2	1	2	2	2	1	3			2	0	0	0	1	1	1	2
10000006135849206286793920170818160357	2	20	1	1	2	2	3	2	0	2	2	2	2	2	2	1	1	1	1	1	1	3			2	2	2						2	2	2	1	1	1	3	2		2	0	1	1	0	0	0	2
10000015935849206287173320170909110117	1	35	1	2	2	1	3	0	0	2	2	2	2	1	1	1	1	1	1	1	1	7									2	2	3	2	2	2	2	1	3			2	0	1	1	1	1	1	2
10000007435849206287173320170828183625	1	24	1	2	2	1	3	0	0	2	2	2	2	1	1	1	1	1	1	1	1	10									1	2	2	2	2	1	2	1	3			2	1	1	1	1	1	0	2
10000007935849206286449820170829180224	2	40	4	4	2	1	3	0	0	2	1	3	3	1	1	1	1	1	2	2	1	7									1	2	1	1	2	3	2	3	3			2	0	0	0	0	1	2	0
10000006935849206286449820170828180332	2	32	1	4	2	2	3	0	0	2	2	3	3	1	1	1	1	1	1	2	1	10									1	2	1	1	2	2	2	1	3			2	1	0	0	0	1	1	2
10000007335849206286449820170829090817	1	37	2	4	2	2	3	0	0	1	2	2	2	1	1	1	2	1	1	1	1	2									98	2	2	2	2	2	2	2	3			2	0	1	1	1	1	1	1
10000003635849206286195720170818101751	2	73	1	1	2	1	3	0	0	2	1	3	3	1	1	1	1	1	1	2	1	5									3	2	2	2	2	4	1	1	3			2	0	0	0	0	0	3	2
10000003535849206286195720170818100348	2	24	2	4	2	1	3	0	0	2	2	2	2	1	1	1	1	1	1	1	1	8									1	2	2	2	2	1	2	2	3			2	1	1	1	0	1	0	1
10000005135849206286305220170818171033	2	50	1	1	1	2	3	0	0	2	2	2	2	1	1	1	1	1	1	2	1	5									3	2	2	2	2	3	1	1	3			2	0	1	1	0	0	2	2
10000006335849206286951320170818144046	1	31	1	1	2	2	3	0	0	1	1	2	1	1	1	1	1	1	2	2	1	6									1	2	1	1	2	2	1	1	3			2	0	1	1	1	0	1	2
10000016935849206286951320170829145732	1	36	1	4	2	2	3	0	0	2	2	2	2	1	1	1	1	1	2	2	1	7									2	2	1	2	2	2	2	1	3			2	0	1	1	1	1	1	2
10000017035849206286951320170829151656	1	32	1	1	2	2	3	0	0	2	1	3	3	1	1	1	1	1	1	1	1	7									2	2	2	2	2	2	1	1	3			2	0	0	0	1	0	1	2
10000005835849206286951320170818112053	2	18	2	1	2	2	3	0	0	2	1	2	2	1	1	1	1	1	2	1	1	7									1	2	2	2	2	1	1	2	3			2	0	1	1	0	0	0	1
10000004635849206286760820170818082947	2	35	3	4	1	1	3	0	0	2	1	3	3	1	1	1	2	1	2	2	2	8									1	2	1	1	2	2	2	2	3			2	1	0	0	0	1	1	1
10000003935849206286625320170818135949	2	60	1	4	2	2	3	0	0	1	1	3	3	1	1	1	1	1	1	1	1	10									2	2	2	2	2	4	2	1	3			2	1	0	0	0	1	3	2
10000006635849206286951320170818154527	2	43	2	1	2	2	3	0	0	2	2	2	1	1	1	1	1	1	1	2	1	5									2	2	2	2	2	3	1	2	3			2	0	1	1	0	0	2	1
10000004235849206286625320170818145711	2	38	2	1	2	2	3	0	0	2	1	3	3	1	1	2	2	1	2	2	1	10									2	2	2	2	2	2	1	2	3			2	1	0	0	0	0	1	1
10000005335849206286514920170818142449	1	55	2	1	2	1	3	0	0	1	2	3	3	1	1	1	1	1	1	2	1	10									2	2	2	2	2	3	1	2	3			2	1	0	0	1	0	2	1
10000016435849206286951320170829110408	2	26	1	1	2	2	3	0	0	2	1	3	3	1	1	1	1	1	2	2	1	8									2	2	2	2	2	2	1	1	3			2	1	0	0	0	0	1	2
10000014635849206286625320170829102621	1	30	1	4	2	2	3	0	0	2	2	2	2	1	1	1	1	1	1	1	1	5									2	2	2	2	2	2	2	1	3			2	0	1	1	1	1	1	2
10000014735849206286625320170829103538	1	35	1	4	1	1	3	0	0	2	1	2	2	1	1	1	1	1	2	2	1	1									1	2	2	2	2	2	2	1	3			2	0	1	1	1	1	1	2
10000005735849206286728520170828200040	1	59	1	4	2	2	3	0	0	2	2	2	2	1	1	1	1	1	2	2	1	7									2	2	1	1	2	3	2	1	3			2	0	1	1	1	1	2	2
10000003735849206286195720170818102854	2	66	2	1	1	1	3	0	0	1	2	3	3	1	1	1	1	1	1	1	1	8									1	2	2	2	2	4	1	2	3			2	1	0	0	0	0	3	1
10000005135849206286760820170818093127	1	53	2	4	2	1	3	0	0	2	2	3	3	1	1	1	1	1	2	2	2	8									1	2	2	2	2	3	2	2	3			2	1	0	0	1	1	2	1
10000003835849206286625320170818134556	1	52	2	4	1	2	3	2	0	2	2	1	1	1	1	1	1	1	1	2	1	1									3	2	1	3	2	3	2	2	3	2		2	0	1	1	1	1	2	1
10000004835849206286195720170818161616	1	56	4	5	2	2	3	0	0	2	2	2	2	1	1	1	1	1	2	2	1	7									1	2	2	2	2	3	2	3	3			2	0	1	1	1	1	2	0
10000006135849206286951320170818140803	1	20	1	2	2	2	3	0	0	2	2	3	3	1	1	1	1	2	2	1	1	5									2	2	2	2	2	1	2	1	3			2	0	0	0	1	1	0	2
10000016135849206033560820170829164511	1	25	4	4	2	2	3	0	0	2	2	3	3	1	1	1	1	1	1	1	1	7									2	2	2	2	2	2	2	3	3			2	0	0	0	1	1	1	0
10000004535849206286517220170818092115	2	36	2	4	1	1	3	0	0	1	1	3	3	1	1	1	1	1	2	2	1	7									3	2	2	3	2	2	2	2	3			2	0	0	0	0	1	1	1
10000014635849206286517220170829111339	2	37	3	1	2	1	3	0	0	1	1	3	3	1	2	1	1	1	1	1	2	8									2	2	2	2	2	2	1	2	3			2	1	0	0	0	0	1	1
10000014535849206286517220170829110453	2	23	2	1	2	1	3	0	0	2	2	2	3	2	1	1	1	1	1	2	1	7									2	2	2	2	2	1	1	2	3			2	0	1	0	0	0	0	1
10000007135849206287173320170828172749	2	61	2	4	1	1	3	1	0	1	2	3	2	1	1	1	2	1	1	2	1	5						1	2	2			2	2	2	4	2	2	3	1		2	0	0	1	0	1	3	1
10000013935849206286775620170908105238	1	36	2	4	1	1	3	0	0	2	1	3	3	1	1	1	1	1	1	1	1	7						1	1	1			1	1	2	2	2	2	3			2	0	0	0	1	1	1	1
10000001835849206286542020170919111252	2	27	1	4	2	2	3	0	0	2	2	2	3	1	1	1	1	1	1	1	1	7						1	1	1			2	2	2	2	2	1	3			2	0	1	0	0	1	1	2
10000006035849206286723620170828110327	2	61	1	4	1	1	3	0	0	1	2	1	1	98	98	1	1	1	2	2	1	8						1	1	2			1	2	2	4	2	1	3			2	1	1	1	0	1	3	2
10000001535849206286305220170828114011	2	43	1	4	2	2	3	0	0	2	2	3	3	1	1	1	1	1	2	2	2	6						1	1	2			1	2	2	3	2	1	3			2	0	0	0	0	1	2	2
10000001935849206286305220170817100511	2	58	1	1	1	1	3	0	0	2	2	3	98	1	2	1	1	1	1	1	1	10						1	1	3			1	1	2	3	1	1	3			2	1	0		0	0	2	2
10000005835849206287104820170817155420	2	73	1	1	1	1	3	2	0	2	2	3	3	1	1	1	1	1	2	2	2	10						3	3	2			98	2	2	4	1	1	3	2		2	1	0	0	0	0	3	2
10000004435849206286885320170817155447	2	78	1	4	1	1	3	0	0	1	1	3	3	1	1	1	1	1	1	2	1	8						1	2	2			2	2	2	4	2	1	3			2	1	0	0	0	1	3	2
10000001835849206286305220170828150721	1	29	4	4	2	2	3	0	0	2	2	3	3	1	1	1	2	1	2	2	2	8						3	2	2			2	2	2	2	2	3	3			2	1	0	0	1	1	1	0
10000001735849206286305220170817093356	1	52	1	1	1	1	3	0	0	2	2	98	98	1	2	1	1	1	1	2	2	6						1	2	1			1	1	2	3	1	1	3			2	0			1	0	2	2
10000002235849206286305220170817112522	1	44	1	1	1	1	3	0	0	1	2	3	2	1	1	1	2	1	1	2	1	8						1	2	2			2	98	2	3	1	1	3			2	1	0	1	1	0	2	2
10000016735849206286885320170828125538	1	57	1	2	1	2	3	0	0	2	2	2	2	1	1	1	1	1	1	2	1	1						2	2	2			2	2	2	3	2	1	3			2	0	1	1	1	1	2	2
10000001135849206286305220170828091947	2	44	2	4	1	1	3	0	0	2	2	3	3	1	1	2	1	2	2	2	2	10						1	1	2			2	2	2	3	2	2	3			2	1	0	0	0	1	2	1
10000001835849206286305220170817094739	2	41	2	4	1	2	3	0	0	2	2	2	3	1	1	1	1	1	1	1	1	7						1	1	3			3	1	2	3	2	2	3			2	0	1	0	0	1	2	1
10000004135849206286507320170817112534	1	31	4	2	1	2	3	0	0	2	1	2	2	1	1	1	1	1	2	2	1	4						1	2	2			2	2	2	2	2	3	3			2	0	1	1	1	1	1	0
10000012235849206286913320170828171042	1	34	4	1	1	1	3	0	0	1	1	2	2	1	1	1	1	1	1	1	1	7						1	2	2			2	2	2	2	1	3	3			2	0	1	1	1	0	1	0
10000002035849206286305220170817102204	1	31	3	4	1	1	3	0	0	2	2	2	3	1	1	1	1	1	1	1	1	7						2	1	2			1	2	2	2	2	2	3			2	0	1	0	1	1	1	1
10000004235849206286913320170817173724	2	67	3	98	1	1	3	0	0	2	2	3	3	1	1	1	1	1	1	2	1	8						1	1	2			2	2	2	4		2	3			2	1	0	0	0		3	1
10000011335849206286913320170828095441	2	36	2	4	2	1	3	0	0	1	2	3	3	1	1	1	1	1	2	2	2	8						1	2	2			2	2	2	2	2	2	3			2	1	0	0	0	1	1	1
10000003535849206286507320170817093904	2	63	2	1	1	1	3	0	0	2	2	2	3	1	1	1	1	1	2	1	1	8						1	2	2			2	2	2	4	1	2	3			2	1	1	0	0	0	3	1
10000014335849206286507320170828110133	1	21	1	4	2	2	3	0	0	1	1	3	3	1	1	1	1	1	2	2	1	9						1	2	2			2	2	2	1	2	1	3			2	1	0	0	1	1	0	2
10000004635849206286507320170817134536	1	21	2	4	2	2	3	1	0	2	2	3	3	1	1	1	1	1	1	1	1	5						1	2	2			2	2	2	1	2	2	3	1		2	0	0	0	1	1	0	1
10000004135849206286538820170817160455	1	20	2	1	1	1	3	0	0	2	2	2	2	1	1	1	1	1	2	2	1	6						2	2	2			2	2	2	1	1	2	3			2	0	1	1	1	0	0	1
10000015435849206287173320170908112123	1	47	1	2	1	1	3	0	0	2	2	2	2	1	1	1	1	1	1	2	1	4									2	2	2	2	2	3	2	1	3			2	0	1	1	1	1	2	2
10000006335849206287173320170828112141	2	51	2	2	1	1	3	0	0	2	2	2	2	1	1	1	1	1	1	1	1	5									1	2	2	2	2	3	2	2	3			2	0	1	1	0	1	2	1
10000006335849206286449820170828104710	1	33	2	1	2	2	3	0	0	2	1	3	3	1	1	1	1	1	1	1	1	5									2	2	2	2	2	2	1	2	3			2	0	0	0	1	0	1	1
10000012835849206286195720170828105252	1	23	4	4	2	1	3	0	0	2	1	2	2	1	1	1	1	1	2	2	1	7									2	2	2	2	2	1	2	3	3			2	0	1	1	1	1	0	0
10000004235849206286951320170817103524	2	74	1	1	2	1	3	0	0	2	1	3	3	1	1	1	1	1	2	2	1	7									2	2	2	2	2	4	1	1	3			2	0	0	0	0	0	3	2
10000002635849206286195720170817133915	1	23	2	4	2	1	3	0	0	2	2	2	2	1	1	1	1	1	2	2	1	8									1	2	1	2	2	1	2	2	3			2	1	1	1	1	1	0	1
10000003335849206286625320170817103747	2	52	2	1	1	1	3	0	0	2	1	3	3	1	1	2	2	1	1	1	1	9									2	2	2	2	2	3	1	2	3			2	1	0	0	0	0	2	1
10000003035849206286195720170817144218	2	28	4	1	2	2	3	0	0	2	2	3	3	1	1	1	1	1	2	1	1	5									2	2	2	2	2	2	1	3	3			2	0	0	0	0	0	1	0
10000014335849206286760820170828093029	2	79	1	4	1	1	3	0	0	2	2	3	3	1	1	2	1	1	1	2	1	8									3	2	2	1	2	4	2	1	3			2	1	0	0	0	1	3	2
10000013735849206286625320170828132419	2	19	1	4	2	2	3	0	0	2	2	3	3	1	1	1	2	1	2	2	1	5									1	2	2	2	2	1	2	1	3			2	0	0	0	0	1	0	2
10000012635849206286195720170828102459	1	27	2	2	1	2	3	0	0	2	2	2	2	1	1	1	1	1	2	1	1	7									1	2	1	2	2	2	2	2	3			2	0	1	1	1	1	1	1
10000003135849206286760820170817091738	2	42	1	1	1	2	3	0	0	2	1	3	2	1	1	1	1	1	1	2	2	7									2	2	2	2	2	3	1	1	3			2	0	0	1	0	0	2	2
10000014835849206286760820170828141041	1	42	1	4	2	1	3	0	0	2	1	2	3	1	1	1	2	1	1	1	2	5									1	2	2	2	2	3	2	1	3			2	0	1	0	1	1	2	2
10000004335849206286514920170817141615	1	23	2	1	2	2	3	0	0	2	2	2	3	1	1	1	1	1	1	1	1	7									1	2	2	2	2	1	1	2	3			2	0	1	0	1	0	0	1
10000003935849206286760820170817131254	1	69	1	1	2	2	3	0	0	2	2	2	2	1	1	1	1	1	1	2	1	8									1	2	2	2	2	4	1	1	3			2	1	1	1	1	0	3	2
10000015035849206286760820170828145250	1	26	1	4	2	2	3	0	0	2	2	3	3	1	1	1	1	1	2	2	1	7									1	2	2	2	2	2	2	1	3			2	0	0	0	1	1	1	2
10000002935849206286625320170817093853	1	59	2	4	2	1	3	0	0	2	1	2	2	1	1	1	2	1	1	2	2	5									2	2	2	2	2	3	2	2	3			2	0	1	1	1	1	2	1
10000004535849206286760820170817143454	2	73	4	4	1	1	3	0	0	2	1	3	3	1	1	1	2	1	2	2	1	8									2	2	1	2	2	4	2	3	3			2	1	0	0	0	1	3	0
10000004435849206286517220170817135411	2	41	2	4	2	1	3	0	0	2	2	2	2	1	1	1	1	1	1	2	1	6									1	2	3	2	2	3	2	2	3			2	0	1	1	0	1	2	1
10000004235849206286517220170817132316	2	21	2	2	2	1	3	0	0	2	2	3	3	1	1	1	1	1	2	2	1	6									2	2	2	2	2	1	2	2	3			2	0	0	0	0	1	0	1
10000003935849206286517220170817125201	1	24	1	4	1	1	3	0	0	2	2	1	1	1	1	1	1	1	2	1	1	4									2	2	2	2	2	1	2	1	3			2	0	1	1	1	1	0	2
10000006835849206287216020170828190553	1	22	4	5	2	2	3	0	0	2	2	3	3	1	1	1	2	1	2	2	1	8			2	2	2						2	2	2	1	2	3	3			2	1	0	0	1	1	0	0
10000018335849206287216020170919102725	1	22	1	4	1	2	3	0	0	2	1	3	3	1	1	1	1	1	2	2	1	9			2	2	2						2	2	2	1	2	1	3			2	1	0	0	1	1	0	2
10000018435849206287216020170919111531	1	18	1	4	2	2	3	0	0	2	1	3	3	1	1	1	1	1	1	2	1	8			2	2	2						2	2	2	1	2	1	3			2	1	0	0	1	1	0	2
10000006535849206287262420170828111739	1	70	1	1	2	2	3	0	0	2	2	3	3	1	1	1	1	1	2	2	2	1			3	2	3						2	2	2	4	1	1	3			2	0	0	0	1	0	3	2
10000007035849206287262420170828175252	2	43	4	4	1	1	3	0	0	1	2	1	1	1	1	1	1	1	2	1	2	5			2	2	2						2	2	2	3	2	3	3			2	0	1	1	0	1	2	0
10000005835849206287216020170828112856	1	28	1	4	2	2	3	0	0	2	2	3	3	1	1	1	2	1	2	2	1	8			2	2	2						2	1	2	2	2	1	3			2	1	0	0	1	1	1	2
10000006635849206287262420170828113830	2	28	2	1	1	1	3	0	0	2	2	1	1	1	1	1	1	1	2	2	1	1			2	2	2						2	2	2	2	1	2	3			2	0	1	1	0	0	1	1
10000015035849206286758220170828091951	2	57	1	1	2	2	3	0	0	2	1	2	2	1	1	1	1	1	1	98	1	5			3	2	1						2	2	2	3	1	1	3			2	0	1	1	0	0	2	2
10000015135849206286758220170828094424	2	42	1	2	2	2	3	0	0	2	2	2	2	1	1	1	1	1	1	2	1	7			2	2	2						2	2	2	3	2	1	3			2	0	1	1	0	1	2	2
10000006935849206287262420170828122209	1	39	1	4	1	1	3	0	0	2	1	1	1	1	1	1	1	1	2	2	1	5			2	2	2						2	2	2	2	2	1	3			2	0	1	1	1	1	1	2
10000006735849206287262420170828115359	2	18	2	1	2	2	3	0	0	2	1	2	2	1	1	1	1	1	2	2	1	6			2	2	2						2	2	2	1	1	2	3			2	0	1	1	0	0	0	1
10000006435849206287262420170828105842	1	52	1	4	1	1	3	1	0	2	2	2	2	1	1	1	1	1	1	2	1	4			2	2	2						1	2	2	3	2	1	3	1		2	0	1	1	1	1	2	2
10000004135849206286758220170817111948	1	27	2	98	2	2	3	0	0	2	2	3	3	1	1	1	1	1	1	1	1	5			2	2	2						2	2	2	2		2	3			2	0	0	0	1		1	1
10000004035849206286867120170817140717	1	70	1	1	1	1	3	0	0	1	2	2	3	1	1	1	1	1	2	2	1	8			2	2	2						2	2	2	4	1	1	3			2	1	1	0	1	0	3	2
10000004735849206286758220170817143422	2	19	2	4	2	2	3	0	0	1	2	3	2	1	1	1	2	1	2	2	2	9			2	2	2						2	2	2	1	2	2	3			2	1	0	1	0	1	0	1
10000016035849206286758220170828155541	2	53	1	4	1	1	3	0	0	2	2	3	3	1	1	1	1	1	2	2	1	10			3	2	2						2	2	2	3	2	1	3			2	1	0	0	0	1	2	2
10000004835849206286390420170817110354	2	62	2	1	1	1	3	0	0	2	2	3	3	1	1	1	1	1	1	1	1	5			3	2	2						2	2	2	4	1	2	3			2	0	0	0	0	0	3	1
10000001435849206287146920170828134628	2	44	1	2	2	2	3	0	0	2	1	3	3	1	1	1	1	1	1	2	1	5			2	2	2						2	2	2	3	2	1	3			2	0	0	0	0	1	2	2
10000016235849206286758220170828162921	2	58	4	4	2	1	3	0	0	2	1	2	2	1	1	1	1	1	1	1	1	6			2	2	2						2	2	2	3	2	3	3			2	0	1	1	0	1	2	0
10000013335849206286884620170828101140	1	22	1	2	1	2	3	0	0	2	1	3	3	1	1	1	2	1	1	2	1	7			1	2	2						2	2	2	1	2	1	3			2	0	0	0	1	1	0	2
10000003635849206287146920170817092727	1	37	1	5	2	2	3	0	0	1	1	3	2	1	1	1	1	1	2	2	1	10			2	2	2						2	2	2	2	2	1	3			2	1	0	1	1	1	1	2
10000004135849206287146920170817122031	1	30	1	4	2	2	3	0	0	2	2	2	3	1	1	1	1	1	2	2	1	8			3	2	2						2	2	2	2	2	1	3			2	1	1	0	1	1	1	2
10000002635849206286884620170817114557	2	59	3	4	2	2	3	0	0	2	1	3	3	1	1	1	1	1	2	1	1	7			2	2	2						2	2	2	3	2	2	3			2	0	0	0	0	1	2	1
10000002235849206286884620170817103915	2	39	2	1	2	2	3	0	0	2	2	1	2	1	1	1	1	1	2	2	1	5			2	2	2						2	2	2	2	1	2	3			2	0	1	1	0	0	1	1
10000014535849206286390420170828152050	2	25	1	1	1	2	3	0	0	2	2	3	3	1	1	1	1	1	2	2	1	10			2	2	2						2	2	2	2	1	1	3			2	1	0	0	0	0	1	2
10000005035849206286706120170828154712	2	25	1	1	2	2	3	0	0	2	2	2	2	1	1	1	1	1	1	1	1	1			2	2	2						2	2	2	2	1	1	3			2	0	1	1	0	0	1	2
10000013835849206286884620170828155048	1	37	1	1	1	2	3	0	0	2	2	3	3	1	1	1	1	1	1	2	1	7			2	2	2						2	2	2	2	1	1	3			2	0	0	0	1	0	1	2
10000002835849206286884620170817132356	2	50	1	4	1	1	3	0	0	2	2	3	2	1	1	1	1	1	2	2	1	5			2	2	2						2	2	2	3	2	1	3			2	0	0	1	0	1	2	2
10000002535849206286884620170817113231	2	21	1	4	2	2	3	0	0	2	1	3	3	1	1	1	1	1	1	2	1	6			2	2	2						2	2	2	1	2	1	3			2	0	0	0	0	1	0	2
10000004435849206286867120170817161525	1	19	4	1	2	2	3	2	0	2	2	1	1	1	1	1	1	1	1	1	2	3			2	2	2						2	2	2	1	1	3	3	2		2	0	1	1	1	0	0	0
10000004435849206286793920170817134455	2	20	2	1	2	2	3	0	0	2	2	3	3	1	1	1	1	1	1	1	1	7			2	2	2						2	2	2	1	1	2	3			2	0	0	0	0	0	0	1
10000002135849206286884620170817101926	2	78	4	4	2	1	3	0	0	2	1	2	2	1	1	1	2	1	1	2	1	6			2	2	2						2	2	2	4	2	3	3			2	0	1	1	0	1	3	0
10000014135849206286793920170828150147	1	43	1	5	2	2	3	0	0	2	2	2	2	1	1	1	1	1	1	1	1	5			2	2	2						2	2	2	3	2	1	3			2	0	1	1	1	1	2	2
10000004235849206286793920170817131820	2	30	2	2	2	2	3	0	0	2	1	2	1	2	2	1	1	1	1	1	1	6			1	3	2						2	2	2	2	2	2	3			2	0	1	1	0	1	1	1
10000014435849206286793920170828153802	2	51	4	1	1	1	3	0	0	2	2	3	3	1	2	1	1	1	1	1	1	7			2	2	2						2	2	2	3	1	3	3			2	0	0	0	0	0	2	0
10000003935849206286793920170817104539	2	20	4	1	2	2	3	0	0	2	2	2	2	2	2	1	1	1	1	1	1	4			2	2	2						2	2	2	1	1	3	3			2	0	1	1	0	0	0	0
10000004935849206286723620170827173949	2	47	1	4	2	2	3	0	0	2	2	3	1	1	1	1	1	1	1	2	1	7						1	1	2			1	2	2	3	2	1	3			2	0	0	1	0	1	2	2
10000003235849206286885320170816102701	2	77	4	1	1	1	3	0	0	1	2	3	3	1	1	1	1	1	1	2	2	8						1	2	2			2	2	2	4	1	3	3			2	1	0	0	0	0	3	0
10000000935849206286684020170826174209	2	20	4	2	2	2	3	0	0	2	2	2	2	1	1	1	1	1	2	2	2	7						1	2	2			2	2	2	1	2	3	3			2	0	1	1	0	1	0	0
10000001835849206286684020170907101441	2	23	4	4	2	2	3	0	0	1	2	3	3	1	1	1	1	1	1	1	1	9						1	2	2			2	2	2	1	2	3	3			2	1	0	0	0	1	0	0
10000003735849206286885320170816140400	2	21	4	4	2	2	3	0	0	2	2	2	3	1	1	1	1	1	1	2	2	7						1	2	2			2	2	2	1	2	3	3			2	0	1	0	0	1	0	0
10000002635849206286885320170815145457	1	75	1	1	2	2	3	0	0	2	2	3	3	1	1	1	1	1	1	2	1	8						1	2	2			2	2	2	4	1	1	3			2	1	0	0	1	0	3	2
10000018335849206287104820170906151806	2	38	1	1	2	1	3	0	0	2	2	2	3	1	1	1	1	1	2	2	2	6						1	2	2			2	2	2	2	1	1	3			2	0	1	0	0	0	1	2
10000002435849206286885320170815142412	2	36	4	4	2	2	3	0	0	2	2	3	3	1	1	1	1	1	2	2	1	8						1	2	2			2	2	2	2	2	3	3			2	1	0	0	0	1	1	0
10000004035849206287104820170816113000	1	44	3	1	2	2	3	0	0	2	2	2	2	1	1	1	1	1	1	1	1	6						1	2	2			2	2	2	3	1	2	3			2	0	1	1	1	0	2	1
10000001035849206286684020170905192706	2	21	2	3	2	2	3	0	0	2	2	3	3	1	1	1	1	1	2	2	1	8						1	2	2			2	2	2	1	2	2	3			2	1	0	0	0	1	0	1
10000001935849206286507320170816081723	2	72	2	4	1	1	3	0	0	2	2	2	1	1	1	1	1	1	2	2	1	8						1	1	1			2	2	2	4	2	2	3			2	1	1	1	0	1	3	1
10000002035849206286507320170816083422	2	56	1	1	2	2	3	2	0	2	2	3	2	1	1	1	1	1	2	2	1	8						1	2	2			1	1	2	3	1	1	3	2		2	1	0	1	0	0	2	2
10000002935849206286507320170816134810	2	47	1	4	2	2	3	0	0	1	1	2	1	1	1	1	1	1	2	2	1	5						1	2	1			2	2	2	3	2	1	3			2	0	1	1	0	1	2	2
10000003035849206286885320170816095059	2	29	1	1	2	2	3	0	0	2	1	2	2	1	1	1	1	1	1	1	1	8						1	1	2			2	2	2	2	1	1	3			2	1	1	1	0	0	1	2
10000004335849206287104820170816121339	1	21	4	1	2	2	3	1	0	2	2	3	2	1	1	1	1	1	1	2	1	6						1	2	2			1	98	2	1	1	3	3	1		2	0	0	1	1	0	0	0
10000002335849206286885320170815094053	2	48	2	4	2	2	3	0	0	1	1	1	2	1	1	1	1	1	1	2	2	5						1	2	2			2	2	2	3	2	2	3			2	0	1	1	0	1	2	1
10000002035849206286538820170816110746	1	72	1	4	2	1	3	0	0	2	2	2	3	1	1	1	1	1	1	2	1	7						1	2	1			2	2	2	4	2	1	3			2	0	1	0	1	1	3	2
10000002635849206286538820170816130411	1	65	2	1	1	1	3	1	0	2	2	2	2	1	1	1	1	1	2	1	1	6						3	2	2			2	2	2	4	1	2	3	1		2	0	1	1	1	0	3	1
10000003035849206286538820170816145903	1	39	2	1	1	1	3	0	0	2	2	2	2	1	1	1	1	1	2	2	1	7						1	2	2			2	3	2	2	1	2	3			2	0	1	1	1	0	1	1
10000005335849206286449820170827174113	2	28	2	4	2	1	3	0	0	2	1	2	3	1	1	1	1	1	2	2	1	5									1	2	2	2	2	2	2	2	3			2	0	1	0	0	1	1	1
10000005235849206286449820170827105705	2	30	1	4	2	2	3	0	0	2	2	3	2	1	1	1	1	1	1	2	1	10									1	2	2	1	2	2	2	1	3			2	1	0	1	0	1	1	2
10000004435849206286449820170826190548	1	25	2	4	2	2	3	0	0	2	2	3	3	1	1	1	1	1	1	1	1	7									1	2	2	2	2	2	2	2	3			2	0	0	0	1	1	1	1
10000003935849206286514920170816180331	1	73	1	1	1	1	3	0	0	2	2	2	2	1	1	1	2	1	2	2	1	7									1	2	2	3	2	4	1	1	3			2	0	1	1	1	0	3	2
10000001635849206286684020170907093507	1	19	4	1	2	2	3	0	0	2	2	3	3	1	1	1	1	1	2	2	1	8									2	2	2	2	2	1	1	3	3			2	1	0	0	1	0	0	0
10000003635849206286514920170816162221	2	63	1	1	1	1	3	0	0	1	2	2	1	1	1	1	1	1	1	2	1	5									1	2	2	2	2	4	1	1	3			2	0	1	1	0	0	3	2
10000014435849206286449820170907114627	2	47	2	2	2	2	3	0	0	2	1	1	1	1	1	1	98	2	1	2	1	1									2	2	2	2	2	3	2	2	3			2	0	1	1	0	1	2	1
10000001135849206286195720170816152620	2	55	1	1	1	2	3	0	0	1	1	1	1	1	1	1	1	1	1	1	1	5									1	2	1	2	2	3	1	1	3			2	0	1	1	0	0	2	2
10000002335849206286625320170816112149	1	26	2	4	2	2	3	0	0	2	2	3	2	1	1	1	1	1	1	2	1	7									1	2	2	2	2	2	2	2	3			2	0	0	1	1	1	1	1
10000001735849206286760820170816082551	2	78	1	4	2	1	3	0	0	1	2	1	1	1	1	1	1	1	1	2	1	5									1	2	1	1	2	4	2	1	3			2	0	1	1	0	1	3	2
10000001835849206286760820170816084815	2	41	1	4	2	2	3	0	0	2	1	2	2	1	1	1	1	1	1	1	1	5									2	2	1	2	2	3	2	1	3			2	0	1	1	0	1	2	2
10000001735849206286625320170815153915	2	66	1	4	1	1	3	0	0	2	2	3	3	1	1	1	1	1	1	2	2	6									2	2	2	2	2	4	2	1	3			2	0	0	0	0	1	3	2
10000002835849206286625320170816143843	2	60	2	4	1	1	3	0	0	2	1	3	3	1	1	1	1	1	2	2	1	7									1	2	2	2	2	4	2	2	3			2	0	0	0	0	1	3	1
10000002235849206286625320170816111008	1	19	1	2	2	2	3	0	0	2	2	3	3	1	2	1	2	1	2	2	1	9									1	2	1	1	2	1	2	1	3			2	1	0	0	1	1	0	2
10000002835849206286760820170816140824	1	29	2	4	2	2	3	0	0	2	2	2	2	1	1	1	1	1	1	2	1	8									2	2	2	2	2	2	2	2	3			2	1	1	1	1	1	1	1
10000002735849206286625320170816142639	1	49	2	5	1	2	3	0	0	2	1	2	2	1	1	1	1	1	1	2	2	10									2	2	2	2	2	3	2	2	3			2	1	1	1	1	1	2	1
10000001335849206286195720170816155321	2	39	1	4	1	1	3	0	0	2	1	3	3	1	1	1	1	1	2	2	1	10									1	2	2	2	2	2	2	1	3			2	1	0	0	0	1	1	2
10000004435849206033560820170816153858	1	41	4	1	1	2	3	1	0	2	2	3	3	1	1	1	1	1	2	2	1	6									1	2	1	1	2	3	1	3	3	1		2	0	0	0	1	0	2	0
10000013835849206033560820170826183601	1	21	1	4	2	2	3	0	0	2	2	3	3	1	1	1	1	1	2	1	1	8									1	2	1	1	2	1	2	1	3			2	1	0	0	1	1	0	2
10000012335849206286517220170826143738	2	58	1	4	2	2	3	0	0	2	2	2	2	1	1	1	1	1	2	2	2	6									1	2	3	3	2	3	2	1	3			2	0	1	1	0	1	2	2
10000002935849206286517220170815120651	2	38	4	1	2	1	3	0	0	2	2	2	2	1	1	1	1	1	1	1	2	6									2	2	2	2	2	2	1	3	3			2	0	1	1	0	0	1	0
10000005035849206287262420170827103125	2	28	2	4	2	1	3	0	0	2	2	2	3	1	1	1	1	1	1	1	2	3			2	2	2						2	2	2	2	2	2	3			2	0	1	0	0	1	1	1
10000006235849206287262420170827192420	2	34	3	1	2	2	3	0	0	2	2	3	3	1	1	1	1	1	1	2	1	7			2	2	2						2	2	2	2	1	2	3			2	0	0	0	0	0	1	1
10000006135849206287262420170827190328	2	50	2	2	1	1	3	0	0	2	2	2	2	2	1	1	1	1	1	1	1	5			2	2	2						2	2	2	3	2	2	3			2	0	1	1	0	1	2	1
10000015135849206287262420170907123536	2	20	4	1	2	1	3	0	0	2	2	1	1	1	2	1	1	1	2	2	1	5			2	2	2						2	2	2	1	1	3	3			2	0	1	1	0	0	0	0
10000004935849206287262420170827101627	1	27	1	1	2	2	3	0	0	2	1	3	2	1	1	1	1	1	1	2	1	5			2	2	2						2	2	2	2	1	1	3			2	0	0	1	1	0	1	2
10000003035849206287146920170816144150	2	21	4	4	1	1	3	0	0	2	2	2	3	1	1	1	1	1	1	2	2	7			2	2	2						2	2	2	1	2	3	3			2	0	1	0	0	1	0	0
10000014835849206287262420170907112323	1	42	1	4	2	2	3	0	0	2	2	2	2	1	1	1	1	1	2	2	2	4			2	2	2						2	2	2	3	2	1	3			2	0	1	1	1	1	2	2
10000002735849206286758220170816111626	1	57	1	3	2	2	3	0	0	2	2	3	2	1	1	1	1	1	1	1	1	10			2	2	2						2	2	2	3	2	1	3			2	1	0	1	1	1	2	2
10000012435849206286867120170827160713	2	38	4	4	1	1	3	0	0	2	2	3	3	1	1	2	2	1	2	2	1	7			1	2	2						2	2	2	2	2	3	3			2	0	0	0	0	1	1	0
10000003135849206286867120170816154717	2	48	4	1	1	1	3	0	0	2	2	3	3	1	1	1	2	1	1	2	2	10			2	2	2						2	2	2	3	1	3	3			2	1	0	0	0	0	2	0
10000003235849206286758220170816153006	2	61	2	4	1	2	3	0	0	2	2	3	2	1	1	1	1	1	2	2	1	10			2	2	2						2	2	2	4	2	2	3			2	1	0	1	0	1	3	1
10000002735849206286867120170816112111	1	44	2	4	2	1	3	0	0	2	1	1	2	1	1	1	1	1	98	1	2	5			2	2	2						2	2	2	3	2	2	3			2	0	1	1	1	1	2	1
10000000835849206286549520170816081749	2	32	3	4	2	2	3	0	0	2	1	2	3	1	1	1	1	1	1	2	1	6			2	2	2						2	2	2	2	2	2	3			2	0	1	0	0	1	1	1
10000001135849206286884620170814112637	2	37	2	4	1	1	3	2	0	2	2	2	2	1	1	1	1	1	1	1	1	8			2	2	2						2	2	2	2	2	2	3	2		2	1	1	1	0	1	1	1
10000001535849206286549520170816130409	2	58	1	4	1	1	3	0	0	2	2	3	2	1	1	1	1	1	1	2	1	5			2	2	2						2	2	2	3	2	1	3			2	0	0	1	0	1	2	2
10000013535849206286902620170826183932	1	25	1	4	2	2	3	0	0	2	2	3	3	1	1	1	1	1	1	1	1	8			2	2	2						2	2	2	2	2	1	3			2	1	0	0	1	1	1	2
10000003035849206286793920170815113301	2	55	1	4	2	2	3	0	0	2	2	3	3	2	2	1	1	1	1	1	1	10			3	2	3						3	2	2	3	2	1	3			2	1	0	0	0	1	2	2
10000001735849206286775620170824103719	2	63	1	4	1	1	3	0	0	2	2	2	2	1	1	1	1	1	1	1	1	3						1	2	2			2	2	2	4	2	1	3			2	0	1	1	0	1	3	2
10000004835849206286775620170826104811	2	73	2	4	2	1	3	0	0	1	1	3	2	1	1	1	2	1	1	2	1	10						3	2	2			2	2	2	4	2	2	3			2	1	0	1	0	1	3	1
10000003235849206286775620170825120032	1	58	2	4	2	1	3	0	0	2	2	3	3	1	1	1	2	1	2	2	2	8						3	1	1			1	1	2	3	2	2	3			2	1	0	0	1	1	2	1
10000004335849206286775620170825180027	1	42	2	4	2	2	3	0	0	2	1	3	2	1	1	1	1	1	1	2	2	7						1	1	2			1	1	2	3	2	2	3			2	0	0	1	1	1	2	1
10000002335849206286775620170824171546	1	21	1	4	1	2	3	0	0	2	2	2	2	1	1	1	1	1	1	2	1	8						1	2	2			2	2	2	1	2	1	3			2	1	1	1	1	1	0	2
10000013235849206286775620170905113109	1	36	2	2	2	2	3	0	0	2	2	3	3	1	1	1	1	1	1	1	1	5						1	2	2			1	1	2	2	2	2	3			2	0	0	0	1	1	1	1
10000012435849206286775620170904131409	2	26	1	2	1	2	3	0	0	2	1	2	2	1	1	1	1	1	2	1	1	5						2	2	2			2	2	2	2	2	1	3			2	0	1	1	0	1	1	2
10000002735849206286775620170825090550	2	37	2	4	2	1	3	0	0	2	1	3	3	1	1	1	1	1	1	2	1	10						1	1	2			2	2	2	2	2	2	3			2	1	0	0	0	1	1	1
10000012635849206286775620170904180702	1	18	2	4	1	1	3	0	0	2	2	3	3	1	1	1	1	1	2	1	1	7						1	2	2			2	2	2	1	2	2	3			2	0	0	0	1	1	0	1
10000017135849206286723620170916170721	2	18	4	4	1	2	3	0	0	1	1	3	3	1	1	1	1	1	1	1	1	9						2	2	2			2	2	2	1	2	3	3			2	1	0	0	0	1	0	0
10000003035849206286723620170826095826	1	57	1	2	2	2	3	1	2	2	2	2	1	1	1	1	1	1	1	1	1	5						1	2	2			1	1	2	3	2	1	3	1	2	2	0	1	1	1	1	2	2
10000012735849206286723620170903153331	2	30	2	1	2	1	3	0	0	2	1	2	2	1	1	1	1	1	1	1	1	8						1	1	2			2	2	2	2	1	2	3			2	1	1	1	0	0	1	1
10000002535849206286723620170825175336	2	22	2	4	2	2	3	0	0	2	2	1	3	1	1	1	1	1	2	98	1	6						3	2	2			3	2	2	1	2	2	3			2	0	1	0	0	1	0	1
10000000335849206286305220170814151839	1	38	2	4	2	2	3	0	0	2	1	3	2	1	1	1	1	1	1	1	1	8						1	2	2			1	2	2	2	2	2	3			2	1	0	1	1	1	1	1
10000012535849206287104820170825155050	1	22	2	1	1	1	3	0	0	2	2	2	2	1	1	1	1	2	2	1	1	7						2	2	2			2	2	2	1	1	2	3			2	0	1	1	1	0	0	1
10000012235849206286723620170902195514	2	41	2	4	2	2	3	0	0	2	2	3	3	1	1	1	1	1	1	98	1	6						1	1	3			1	1	2	3	2	2	3			2	0	0	0	0	1	2	1
10000001735849206286723620170825095453	1	46	2	4	1	1	3	0	0	2	2	3	3	1	1	1	1	1	1	2	1	5						2	2	2			1	1	2	3	2	2	3			2	0	0	0	1	1	2	1
10000000535849206286885320170814094643	2	25	2	4	2	2	3	0	0	1	1	3	3	1	1	1	1	1	1	1	1	7						1	2	2			2	2	2	2	2	2	3			2	0	0	0	0	1	1	1
10000001135849206286885320170814114041	2	33	2	4	1	1	3	0	0	1	2	3	3	1	1	1	2	1	2	2	2	10						1	2	2			2	2	2	2	2	2	3			2	1	0	0	0	1	1	1
10000015435849206286885320170825112242	2	35	2	4	2	2	3	0	0	2	1	3	3	1	1	1	1	1	2	2	1	6						1	2	2			2	2	2	2	2	2	3			2	0	0	0	0	1	1	1
10000022535849206286885320170905090238	1	25	4	1	2	2	3	0	0	2	2	2	2	1	1	1	1	1	1	1	1	6						2	2	2			2	2	2	2	1	3	3			2	0	1	1	1	0	1	0
10000022835849206286885320170905101224	1	35	4	1	2	2	3	0	0	2	1	2	2	1	1	1	1	1	2	1	1	7						1	2	2			2	2	2	2	1	3	3			2	0	1	1	1	0	1	0
10000030935849206286728520170904231115	1	18	1	1	2	2	3	0	0	2	1	2	2	1	1	2	2	2	2	1	1	7						2	1	1			2	2	2	1	1	1	3			2	0	1	1	1	0	0	2
10000031135849206286728520170904232218	1	19	1	1	2	2	3	0	0	2	1	2	2	1	1	1	2	2	2	1	1	6						2	2	1			1	1	2	1	1	1	3			2	0	1	1	1	0	0	2
10000031335849206286728520170904233333	1	21	1	4	2	2	3	0	0	2	1	3	3	2	2	2	1	2	1	1	1	8						2	2	2			2	2	2	1	2	1	3			2	1	0	0	1	1	0	2
10000022435849206286885320170905085152	1	22	4	4	2	1	3	0	0	2	2	2	2	1	1	1	1	1	1	1	1	7						2	2	2			2	2	2	1	2	3	3			2	0	1	1	1	1	0	0
10000000635849206286684020170826164558	2	50	1	3	2	2	3	0	0	2	2	2	2	2	2	1	1	1	1	1	1	4						2	1	2			1	1	2	3	2	1	3			2	0	1	1	0	1	2	2
10000000735849206286305220170825171914	2	52	1	4	1	1	3	0	0	2	1	3	3	1	1	1	1	1	1	1	1	10						1	2	1			1	2	2	3	2	1	3			2	1	0	0	0	1	2	2
10000012835849206286758220170825105856	2	44	1	4	2	2	3	0	0	2	2	2	2	1	1	1	1	1	1	2	1	5						2	2	1			2	2	2	3	2	1	3			2	0	1	1	0	1	2	2
10000002535849206287104820170815110316	2	71	1	1	2	2	3	0	0	2	2	1	2	1	1	1	1	1	1	2	1	8						1	1	2			2	1	2	4	1	1	3			2	1	1	1	0	0	3	2
10000000235849206286684020170824141814	2	26	2	4	2	2	3	0	0	2	1	2	2	1	1	1	1	1	1	1	1	1						1	2	2			2	2	2	2	2	2	3			2	0	1	1	0	1	1	1
10000013335849206286885320170824110949	1	20	2	1	2	2	3	0	0	2	2	2	2	1	2	1	1	1	1	2	1	8						1	2	2			2	2	2	1	1	2	3			2	1	1	1	1	0	0	1
10000003535849206286305220170824091431	1	45	1	4	2	1	3	0	0	2	1	3	3	1	1	1	1	1	2	2	1	10						1	2	2			1	1	2	3	2	1	3			2	1	0	0	1	1	2	2
10000001735849206286885320170814151727	1	54	1	2	1	1	3	0	0	2	1	2	2	1	1	1	1	1	1	2	1	8						1	2	2			2	2	2	3	2	1	3			2	1	1	1	1	1	2	2
10000013735849206286885320170824114245	1	44	1	4	2	2	3	0	0	2	2	3	3	1	1	1	1	1	1	2	1	8						2	2	2			2	2	2	3	2	1	3			2	1	0	0	1	1	2	2
10000013935849206286885320170824121033	1	40	1	1	2	2	3	0	0	2	2	2	2	1	1	1	1	1	1	2	1	9						1	2	2			2	2	2	3	1	1	3			2	1	1	1	1	0	2	2
10000001435849206286885320170814142245	2	56	1	1	2	1	3	0	0	2	1	2	2	1	1	1	1	1	1	2	1	8						3	2	2			2	2	2	3	1	1	3			2	1	1	1	0	0	2	2
10000013535849206286885320170824112940	2	42	1	4	1	2	3	0	0	2	2	3	3	1	1	1	1	1	1	1	1	2						2	2	2			2	2	2	3	2	1	3			2	0	0	0	0	1	2	2
10000001135849206286913320170814150353	2	66	1	1	2	2	3	0	0	2	2	3	3	1	1	1	1	1	2	2	1	10						1	2	2			2	3	2	4	1	1	3			2	1	0	0	0	0	3	2
10000018035849206286913320170905192833	1	33	4	1	2	2	3	0	0	2	2	3	3	1	1	1	1	2	2	1	1	8						1	2	2			2	3	2	2	1	3	3			2	1	0	0	1	0	1	0
10000000235849206286305220170824093556	1	25	2	4	2	2	3	0	0	2	2	3	3	1	1	1	1	1	1	1	1	10						2	2	2			2	2	2	2	2	2	3			2	1	0	0	1	1	1	1
10000013935849206286514920170826162137	2	27	4	1	2	2	3	0	0	2	2	3	3	1	2	1	1	1	2	2	2	8						1	3	1			1	2	2	2	1	3	3			2	1	0	0	0	0	1	0
10000037035849206286728520170905214134	2	35	1	4	2	2	3	0	0	2	1	1	1	2	1	1	1	2	2	2	2	5						1	1	2			2	2	2	2	2	1	3			2	0	1	1	0	1	1	2
10000000635849206287104820170814111211	2	52	4	1	2	1	3	0	0	2	2	2	2	1	1	1	1	1	1	2	1	7						1	2	1			1	2	2	3	1	3	3			2	0	1	1	0	0	2	0
10000009635849206286913320170824165603	2	48	4	1	1	1	3	0	0	2	1	3	3	1	1	1	1	1	1	1	1	6						2	2	2			2	2	2	3	1	3	3			2	0	0	0	0	0	2	0
10000010535849206286195720170825112523	2	21	2	4	2	2	3	0	0	2	2	2	2	1	1	1	1	1	1	2	1	8						1	1	2			2	2	2	1	2	2	3			2	1	1	1	0	1	0	1
10000010535849206286913320170825171637	2	55	1	1	1	1	3	0	0	2	1	2	2	1	1	1	1	1	2	98	1	7						1	1	1			3	2	2	3	1	1	3			2	0	1	1	0	0	2	2
10000017735849206286913320170905123038	1	28	1	1	2	2	3	0	0	2	2	3	3	1	1	1	1	1	1	2	2	10						1	2	2			2	2	2	2	1	1	3			2	1	0	0	1	0	1	2
10000014635849206286885320170825093857	2	47	4	1	2	2	3	0	0	2	2	3	3	1	1	1	1	1	2	2	2	8						1	2	2			2	2	2	3	1	3	3			2	1	0	0	0	0	2	0
10000000535849206286507320170814094454	1	52	1	4	2	2	3	0	0	2	2	3	3	1	1	1	1	1	2	2	1	6						1	2	2			2	2	2	3	2	1	3			2	0	0	0	1	1	2	2
10000012835849206286885320170824100604	1	28	1	1	2	2	3	0	0	2	1	2	2	1	1	1	1	1	1	2	1	10						1	1	2			2	2	2	2	1	1	3			2	1	1	1	1	0	1	2
10000013135849206286885320170824104312	1	29	1	4	2	2	3	0	0	2	2	3	3	1	1	2	1	1	1	2	2	9						1	2	2			2	2	2	2	2	1	3			2	1	0	0	1	1	1	2
10000012835849206286507320170825095218	2	32	1	1	2	2	3	0	0	2	1	2	2	1	1	1	1	1	1	2	1	8						1	2	2			1	2	2	2	1	1	3			2	1	1	1	0	0	1	2
10000013035849206286507320170825101927	2	36	1	4	2	2	3	0	0	2	2	3	3	1	1	1	1	2	2	2	1	7						1	2	2			1	1	2	2	2	1	3			2	0	0	0	0	1	1	2
10000000635849206286305220170825170538	2	39	1	4	1	2	3	0	0	2	2	2	2	1	2	1	1	1	1	2	2	5						1	1	1			2	2	2	2	2	1	3			2	0	1	1	0	1	1	2
10000001335849206287104820170814144346	2	24	4	1	2	2	3	0	0	2	1	3	3	1	1	1	1	1	2	2	1	9						1	1	2			1	1	2	1	1	3	3			2	1	0	0	0	0	0	0
10000011835849206286507320170824110723	2	32	2	4	1	1	3	0	0	2	1	3	2	1	1	1	1	1	1	2	1	8						1	2	2			2	2	2	2	2	2	3			2	1	0	1	0	1	1	1
10000012135849206286507320170824141928	2	29	2	4	2	2	3	0	0	2	1	3	3	1	1	1	1	1	2	2	1	8						1	2	2			2	2	2	2	2	2	3			2	1	0	0	0	1	1	1
10000000235849206286507320170814084216	2	53	2	4	2	2	3	0	0	2	1	3	3	1	1	1	1	1	2	2	1	8						2	2	2			2	2	2	3	2	2	3			2	1	0	0	0	1	2	1
10000001135849206286507320170814150429	2	42	2	4	1	1	3	0	0	2	2	2	3	1	1	1	1	1	2	1	1	7						1	2	1			2	2	2	3	2	2	3			2	0	1	0	0	1	2	1
10000001235849206286507320170814153504	2	54	3	4	1	1	3	0	0	2	2	3	3	1	1	1	1	1	1	2	1	8						1	2	2			2	2	2	3	2	2	3			2	1	0	0	0	1	2	1
10000012735849206287104820170825163307	1	38	4	4	2	2	3	0	0	2	1	2	2	1	1	1	1	1	1	1	1	6						1	2	2			2	2	2	2	2	3	3			2	0	1	1	1	1	1	0
10000009135849206286913320170824110550	1	24	2	2	2	2	3	0	0	2	1	2	2	1	1	1	1	1	1	1	1	4						1	2	2			1	2	2	1	2	2	3			2	0	1	1	1	1	0	1
10000003535849206287104820170815161006	2	73	2	2	1	1	3	0	0	2	1	3	3	1	1	1	1	1	1	1	1	4						1	2	2			2	2	2	4	2	2	3			2	0	0	0	0	1	3	1
10000011435849206286538820170825101723	1	28	1	4	2	2	3	0	0	1	2	3	3	1	1	1	1	1	1	2	1	3						1	2	3			1	1	2	2	2	1	3			2	0	0	0	1	1	1	2
10000001435849206286538820170814114546	1	45	2	1	2	2	3	0	0	2	1	3	3	1	1	1	1	1	1	1	1	8						3	2	2			2	2	2	3	1	2	3			2	1	0	0	1	0	2	1
10000011935849206286538820170825105717	1	50	2	4	2	2	3	0	0	2	2	2	2	1	1	1	1	1	2	1	1	6						2	2	2			2	2	2	3	2	2	3			2	0	1	1	1	1	2	1
10000001535849206286538820170814121422	1	23	1	4	2	1	3	0	0	2	2	2	2	1	1	1	1	1	2	2	1	8						2	2	2			2	2	2	1	2	1	3			2	1	1	1	1	1	0	2
10000012335849206286762420170826150805	2	19	1	1	2	1	3	0	0	2	2	3	3	1	1	1	1	2	2	2	1	7						1	1	2			1	1	2	1	1	1	3			2	0	0	0	0	0	0	2
10000001435849206286762420170814111611	2	52	1	4	2	2	3	0	0	1	2	2	2	2	2	1	1	1	1	2	2	2						1	1	1			1	2	2	3	2	1	3			2	0	1	1	0	1	2	2
10000003135849206286595820170824185519	2	20	2	2	1	1	3	0	0	1	2	1	1	1	1	1	1	1	1	2	2	8	4	2									2	1	2	1	2	2	3			2	1	1	1	0	1	0	1
10000004935849206286595820170826104931	2	25	4	1	2	2	3	0	0	2	1	3	3	1	1	1	1	1	1	2	2	2	4	2									2	2	2	2	1	3	3			2	0	0	0	0	0	1	0
10000003435849206286595820170825111605	2	41	4	4	2	2	3	0	0	2	1	2	2	1	1	1	1	1	2	2	2	8	4	2									2	2	2	3	2	3	3			2	1	1	1	0	1	2	0
10000002435849206286595820170824124059	2	64	1	2	1	1	3	0	0	2	2	2	3	1	1	1	2	1	1	2	1	8	4	2									2	2	2	4	2	1	3			2	1	1	0	0	1	3	2
10000003035849206286595820170824183900	2	61	1	2	1	1	3	0	0	1	2	1	1	1	1	1	1	1	2	1	1	6	4	3									1	1	2	4	2	1	3			2	0	1	1	0	1	3	2
10000012235849206286595820170902104819	1	40	1	2	1	2	3	0	0	1	2	1	1	1	1	1	1	1	2	1	1	1	4	2									2	2	2	3	2	1	3			2	0	1	1	1	1	2	2
10000012635849206286595820170904111307	1	53	1	2	2	2	3	0	0	2	2	3	3	1	1	2	2	2	2	1	2	8	2	2									2	1	2	3	2	1	3			2	1	0	0	1	1	2	2
10000012835849206286595820170904115557	1	56	1	4	1	1	3	0	0	2	2	1	1	1	1	1	1	1	1	1	1	2	4	2									2	2	2	3	2	1	3			2	0	1	1	1	1	2	2
10000001035849206286595820170823180657	1	19	2	1	2	2	3	0	0	2	2	2	2	1	1	1	1	1	1	1	2	6	4	2									2	2	2	1	1	2	3			2	0	1	1	1	0	0	1
10000004235849206286595820170825172423	1	23	2	4	2	2	3	0	0	2	2	2	2	1	1	1	1	1	1	1	2	5	4	2									2	1	2	1	2	2	3			2	0	1	1	1	1	0	1
10000000335849206286595820170823154055	2	33	2	2	2	2	3	0	0	2	2	2	2	1	1	1	1	1	2	1	1	7	4	2									2	2	2	2	2	2	3			2	0	1	1	0	1	1	1
10000000635849206286595820170823163539	2	38	2	1	1	1	3	0	0	2	2	3	3	1	1	1	1	1	2	1	1	8	3	1									2	2	2	2	1	2	3			2	1	0	0	0	0	1	1
10000000835849206286595820170823172733	1	27	2	1	2	1	3	0	0	1	2	3	3	1	1	1	1	1	2	1	1	9	3	2									2	2	2	2	1	2	3			2	1	0	0	1	0	1	1
10000001935849206286595820170824104501	1	30	2	2	2	2	3	0	0	2	2	3	2	1	1	1	1	1	1	1	1	8	4	2									2	2	2	2	2	2	3			2	1	0	1	1	1	1	1
10000004035849206286595820170825165204	1	32	2	4	2	2	3	0	0	2	1	3	3	1	1	1	1	2	2	2	1	8	4	2									2	2	2	2	2	2	3			2	1	0	0	1	1	1	1
10000004835849206286595820170826102544	1	38	2	4	2	2	3	0	0	2	1	3	3	1	1	1	1	1	1	2	1	5	4	2									2	2	2	2	2	2	3			2	0	0	0	1	1	1	1
10000001035849206287122020170824101928	1	67	1	4	2	2	3	0	0	2	2	3	2	1	2	1	2	1	1	1	1	8	1	2									1	2	2	4	2	1	3			2	1	0	1	1	1	3	2
10000002335849206286595820170824120625	1	24	4	1	2	2	3	0	0	2	2	3	98	1	1	1	1	1	1	1	2	5	4	2									1	2	2	1	1	3	3			2	0	0		1	0	0	0
10000014435849206286595820170905184725	1	29	1	4	2	2	3	0	0	2	1	3	3	1	1	2	2	1	1	2	1	8	4	2									1	2	2	2	2	1	3			2	1	0	0	1	1	1	2
10000002835849206286595820170824175949	2	24	4	2	1	1	3	0	0	2	2	3	3	1	1	1	1	1	2	2	1	7	4	2									2	2	2	1	2	3	3			2	0	0	0	0	1	0	0
10000012535849206286595820170904105919	2	31	1	1	1	2	3	0	0	2	2	3	3	1	1	1	1	1	1	1	2	1	4	2									2	2	2	2	1	1	3			2	0	0	0	0	0	1	2
10000002935849206287122020170825183634	2	26	4	4	1	2	3	0	0	2	2	2	2	1	1	1	1	1	1	1	1	5	4	2									1	2	2	2	2	3	3			2	0	1	1	0	1	1	0
10000003135849206287122020170826095216	1	54	1	4	2	1	3	0	0	2	1	3	3	1	1	1	1	1	1	2	1	10	1	2									2	2	2	3	2	1	3			2	1	0	0	1	1	2	2
10000002135849206287122020170825111050	1	37	1	4	2	2	3	0	0	2	1	2	2	1	1	1	1	1	1	2	1	7	4	2									2	2	2	2	2	1	3			2	0	1	1	1	1	1	2
10000003035849206287122020170825184830	1	38	1	4	1	1	3	0	0	1	2	2	2	1	1	1	1	1	1	2	1	8	2	2									2	2	2	2	2	1	3			2	1	1	1	1	1	1	2
10000002835849206287122020170825181551	2	38	1	2	2	2	3	0	0	1	1	3	3	1	1	1	1	1	1	1	1	10	4	2									2	2	2	2	2	1	3			2	1	0	0	0	1	1	2
10000005635849206286911720170818104428	2	69	1	4	1	1	3	2	0	2	2	3	3	1	1	2	1	1	2	2	2	10	4	2									2	2	2	4	2	1	3	2		2	1	0	0	0	1	3	2
10000005835849206286911720170818113844	2	60	1	1	1	1	3	0	0	2	2	2	2	2	2	1	1	1	2	2	1	8	4	2									2	2	2	4	1	1	3			2	1	1	1	0	0	3	2
10000006135849206286911720170818143113	2	70	1	1	1	1	3	0	0	2	2	3	3	1	1	1	2	1	2	2	2	10	1	2									1	1	2	4	1	1	3			2	1	0	0	0	0	3	2
10000037435849206286728520170905224939	1	26	4	4	2	2	3	0	0	2	1	3	2	1	1	1	1	1	2	1	2	7	1	1									2	2	2	2	2	3	3			2	0	0	1	1	1	1	0
10000003335849206286757420170816115541	2	84	1	1	1	1	3	0	0	2	1	3	3	1	1	1	1	1	2	2	2	7	1	2									2	2	2	4	1	1	3			2	0	0	0	0	0	3	2
10000003135849206286911720170816145929	2	33	2	2	2	2	3	0	0	1	1	3	3	1	1	2	1	1	2	2	1	10	4	2									2	2	2	2	2	2	3			2	1	0	0	0	1	1	1
10000005435849206286911720170818100450	2	38	2	3	2	1	3	0	0	2	2	3	3	1	1	1	1	1	2	2	1	8	1	2									1	1	2	2	2	2	3			2	1	0	0	0	1	1	1
10000009335849206286911720170821153553	2	35	2	4	2	2	3	0	0	2	1	2	2	1	1	1	1	1	2	2	1	6	1	2									1	1	2	2	2	2	3			2	0	1	1	0	1	1	1
10000010535849206286911720170824090846	2	31	2	2	2	2	3	0	0	2	1	3	3	1	1	1	1	1	2	2	1	6	4	2									2	1	2	2	2	2	3			2	0	0	0	0	1	1	1
10000011735849206286911720170824174315	2	36	2	4	1	2	3	1	0	2	1	3	3	1	1	1	1	1	2	2	2	5	1	2									2	2	2	2	2	2	3	1		2	0	0	0	0	1	1	1
10000004235849206286911720170817120443	2	22	4	4	2	1	3	0	0	2	1	2	2	1	1	1	1	1	1	1	1	6	4	2									2	2	2	1	2	3	3			2	0	1	1	0	1	0	0
10000037335849206286728520170905224437	1	20	4	2	2	2	3	0	0	2	1	3	3	2	1	1	1	1	2	1	2	8	2	2									2	2	2	1	2	3	3			2	1	0	0	1	1	0	0
10000001435849206286728520170821150050	2	41	2	4	2	2	3	0	0	2	1	1	2	1	1	1	1	1	1	2	1	6	4	2									2	2	2	3	2	2	3			2	0	1	1	0	1	2	1
10000006735849206286757420170821114348	1	55	2	1	1	2	3	0	0	2	2	3	3	1	1	1	2	1	2	2	2	8	4	2									2	2	2	3	1	2	3			2	1	0	0	1	0	2	1
10000000935849206286757420170814151445	1	85	1	1	2	1	3	0	0	2	2	2	3	1	1	1	1	1	1	2	1	9	2	2									1	1	2	4	1	1	3			2	1	1	0	1	0	3	2
10000007135849206286757420170821141152	2	25	2	1	2	2	3	0	0	2	1	3	3	1	1	1	1	1	2	2	1	10	1	2									1	3	2	2	1	2	3			2	1	0	0	0	0	1	1
10000001635849206286305220170816172648	1	19	2	4	2	1	3	0	0	2	2	1	2	1	2	1	1	1	1	2	1	5	3	2									2	2	2	1	2	2	3			2	0	1	1	1	1	0	1
10000012235849206286911720170825101459	1	18	2	4	2	2	3	0	0	2	2	3	3	1	1	1	1	1	2	1	1	7	1	2									1	2	2	1	2	2	3			2	0	0	0	1	1	0	1
10000013435849206286911720170825171409	1	19	2	2	2	2	3	0	0	2	2	2	2	1	2	1	1	1	2	2	1	3	1	2									2	2	2	1	2	2	3			2	0	1	1	1	1	0	1
10000000535849206286911720170813120445	2	54	1	2	1	1	3	0	0	2	1	3	2	1	1	1	1	1	1	2	1	5	1	2									2	2	2	3	2	1	3			2	0	0	1	0	1	2	2
10000000835849206286911720170814155341	2	57	1	4	1	1	3	0	0	1	2	1	1	1	1	1	1	1	2	2	1	10	3	2									2	1	2	3	2	1	3			2	1	1	1	0	1	2	2
10000003435849206286911720170816163755	2	46	1	4	1	1	3	0	0	2	2	1	1	1	1	1	2	1	1	1	1	1	2	2									2	2	2	3	2	1	3			2	0	1	1	0	1	2	2
10000008835849206286911720170821134022	2	56	1	3	1	1	3	0	0	1	2	2	2	1	1	1	1	1	1	2	1	1	4	2									2	2	2	3	2	1	3			2	0	1	1	0	1	2	2
10000009935849206286911720170822150720	2	53	1	4	1	1	3	0	0	1	1	2	2	1	1	1	1	1	1	1	1	3	2	2									2	2	2	3	2	1	3			2	0	1	1	0	1	2	2
10000013235849206286911720170825164406	2	56	1	4	1	1	3	0	0	2	2	3	3	1	1	1	1	1	1	2	1	10	1	2									2	2	2	3	2	1	3			2	1	0	0	0	1	2	2
10000003035849206286911720170816135937	1	32	1	3	1	1	3	0	0	2	2	3	2	1	1	1	1	1	2	2	1	4	4	2									2	2	2	2	2	1	3			2	0	0	1	1	1	1	2
10000008735849206286911720170821115200	1	29	1	2	2	2	3	0	0	2	1	2	2	1	1	1	1	1	1	2	1	5	4	2									2	2	2	2	2	1	3			2	0	1	1	1	1	1	2
10000011835849206286911720170824175633	1	31	1	4	2	2	3	0	0	2	2	3	2	1	2	1	1	1	1	1	1	8	1	2									2	1	2	2	2	1	3			2	1	0	1	1	1	1	2
10000002635849206286728520170822121108	2	50	1	4	2	2	3	1	0	2	1	3	3	1	1	1	1	1	1	1	1	5	3	2									2	2	2	3	2	1	3	1		2	0	0	0	0	1	2	2
10000002935849206286728520170822130512	2	56	1	4	2	1	3	0	0	2	2	2	3	1	1	1	1	1	1	1	1	8	4	2									2	2	2	3	2	1	3			2	1	1	0	0	1	2	2
10000033635849206286728520170905105220	2	55	1	3	2	2	3	0	0	1	1	1	1	1	1	1	1	1	1	1	1	4	2	2									1	1	2	3	2	1	3			2	0	1	1	0	1	2	2
10000009235849206287131120170822143825	2	40	1	2	2	2	3	0	0	2	2	3	2	1	1	1	1	1	1	1	1	8	4	2									2	2	2	3	2	1	3			2	1	0	1	0	1	2	2
10000007835849206286757420170821153947	2	23	1	2	1	2	3	0	0	2	1	3	2	1	1	1	1	1	1	1	1	10	1	2									2	2	2	1	2	1	3			2	1	0	1	0	1	0	2
10000003235849206287131120170816103905	1	25	2	2	2	2	3	0	0	2	1	2	2	1	1	1	1	1	2	1	1	5	1	2									2	2	2	2	2	2	3			2	0	1	1	1	1	1	1
10000009735849206286911720170822142854	1	79	1	4	2	2	3	0	0	2	2	3	2	2	2	1	1	1	1	1	1	5	4	2									2	2	2	4	2	1	3			2	0	0	1	1	1	3	2
10000001635849206286728520170821153838	1	57	1	2	2	2	3	0	0	2	2	1	2	1	1	1	1	1	1	2	1	8	2	2									2	2	2	3	2	1	3			2	1	1	1	1	1	2	2
10000001835849206286728520170822091717	1	50	1	4	1	1	3	0	0	2	2	1	1	1	1	1	1	1	1	2	1	3	3	2									2	2	2	3	2	1	3			2	0	1	1	1	1	2	2
10000002735849206286728520170822123313	1	40	1	4	2	2	3	0	0	2	2	1	1	1	1	1	1	1	1	2	1	2	3	2									1	1	2	3	2	1	3			2	0	1	1	1	1	2	2
10000002835849206286728520170822124911	1	53	1	4	2	2	3	0	0	2	1	1	1	1	1	1	1	1	2	2	1	2	3	2									1	1	2	3	2	1	3			2	0	1	1	1	1	2	2
10000010035849206286911720170822155521	1	41	1	4	2	2	3	0	0	2	1	1	2	1	1	1	1	1	1	2	1	3	4	2									2	2	2	3	2	1	3			2	0	1	1	1	1	2	2
10000013335849206286911720170825165930	1	44	1	1	2	2	3	0	0	2	2	3	3	1	1	1	1	1	1	2	1	10	4	2									1	1	2	3	1	1	3			2	1	0	0	1	0	2	2
10000009035849206287131120170822141425	1	24	2	2	2	2	3	0	0	1	2	3	2	1	1	1	2	1	1	1	1	7	3	2									3	2	2	1	2	2	3			2	0	0	1	1	1	0	1
10000001135849206287088320170824170134	1	26	2	4	2	2	3	0	0	2	2	2	2	1	1	1	1	1	2	1	1	5	4	2									2	2	2	2	2	2	3			2	0	1	1	1	1	1	1
10000006235849206286918220170821103612	1	26	2	4	2	2	3	0	0	2	2	2	2	1	1	1	1	1	1	2	1	1	4	2									2	2	2	2	2	2	3			2	0	1	1	1	1	1	1
10000011735849206287131120170824094046	2	32	2	4	2	2	3	0	0	2	2	2	3	1	1	1	1	1	2	2	1	9	3	2									1	2	2	2	2	2	3			2	1	1	0	0	1	1	1
10000001835849206286750920170815113740	1	66	1	3	2	1	3	0	0	2	2	2	2	1	1	1	1	1	1	2	2	8	2	2									2	2	2	4	2	1	3			2	1	1	1	1	1	3	2
10000005035849206286750920170818085503	1	66	1	4	2	2	3	0	0	2	2	2	2	1	1	1	1	1	98	2	1	3	3	2									2	2	2	4	2	1	3			2	0	1	1	1	1	3	2
10000012835849206286750920170825084057	1	62	1	4	1	1	3	1	0	2	2	2	2	1	1	1	1	1	2	2	1	5	1	2									1	2	2	4	2	1	3	1		2	0	1	1	1	1	3	2
10000008935849206286757420170822150331	2	26	5	1	2	1	3	0	0	2	1	3	3	1	1	1	1	1	2	2	1	7	3	2									2	2	2	2	1	3	3			2	0	0	0	0	0	1	0
10000000635849206287088320170824151719	2	34	2	4	2	2	3	0	0	2	2	3	3	1	1	2	2	2	2	2	1	10	1	2									1	2	2	2	2	2	3			2	1	0	0	0	1	1	1
10000001435849206286757420170815101738	2	69	1	4	2	2	3	0	0	2	2	3	3	1	1	1	1	1	2	2	1	10	3	2									1	1	2	4	2	1	3			2	1	0	0	0	1	3	2
10000003735849206286757420170816160602	2	62	1	1	1	1	3	0	0	2	2	2	2	1	1	1	1	1	1	2	1	10	1	2									1	1	2	4	1	1	3			2	1	1	1	0	0	3	2
10000005135849206287131120170818132315	1	58	1	1	2	2	3	0	0	2	2	2	2	1	1	1	1	1	1	2	1	8	4	2									2	2	2	3	1	1	3			2	1	1	1	1	0	2	2
10000010535849206287131120170823120624	1	52	1	1	2	2	3	0	0	2	2	2	2	1	1	1	1	1	1	98	1	10	2	2									2	2	2	3	1	1	3			2	1	1	1	1	0	2	2
10000010635849206286750920170823142243	2	71	1	1	1	1	3	0	0	2	2	2	2	1	1	1	1	1	1	98	1	5	1	2									1	2	2	4	1	1	3			2	0	1	1	0	0	3	2
10000005035849206286918220170818152808	2	45	2	1	2	2	3	0	0	1	1	3	3	1	1	1	1	1	2	2	1	8	2	2									2	2	2	3	1	2	3			2	1	0	0	0	0	2	1
10000003135849206287131120170816102207	2	25	1	4	1	1	3	0	0	2	1	3	3	1	1	1	1	1	1	2	2	10	4	2									2	2	2	2	2	1	3			2	1	0	0	0	1	1	2
10000009935849206287131120170823102635	2	30	1	98	2	2	3	0	0	2	1	3	2	1	1	1	1	1	98	98	1	10	3	2									2	2	2	2		1	3			2	1	0	1	0		1	2
10000007535849206286757420170821150646	1	39	1	1	2	2	3	0	0	2	2	3	3	1	1	1	1	1	1	2	2	8	4	2									2	2	2	2	1	1	3			2	1	0	0	1	0	1	2
10000004835849206287131120170818114854	1	20	1	4	2	2	3	0	0	2	2	2	3	1	1	1	1	1	2	1	1	7	1	2									2	2	2	1	2	1	3			2	0	1	0	1	1	0	2
10000011635849206286750920170824095037	1	20	2	4	2	2	3	0	0	2	2	1	1	1	1	1	1	1	1	1	1	5	4	2									2	2	2	1	2	2	3			2	0	1	1	1	1	0	1
10000005235849206286757420170818103035	2	56	2	1	1	1	3	0	0	1	2	2	2	1	1	1	1	1	1	2	1	6	3	3									2	2	2	3	1	2	3			2	0	1	1	0	0	2	1
10000011535849206287131120170824090258	2	42	3	1	1	1	3	0	0	2	2	2	2	1	1	1	2	1	1	2	1	7	3	2									2	2	2	3	1	2	3			2	0	1	1	0	0	2	1
10000006235849206286750920170818154709	2	32	2	4	2	1	3	0	0	2	1	2	2	1	1	1	1	1	2	2	1	8	4	2									2	2	2	2	2	2	3			2	1	1	1	0	1	1	1
10000006935849206286750920170821094651	2	31	2	4	2	1	3	0	0	2	1	2	2	1	1	1	1	1	2	2	1	7	2	2									2	2	2	2	2	2	3			2	0	1	1	0	1	1	1
10000010335849206286750920170823111200	2	35	2	3	1	1	3	1	0	2	1	1	1	1	1	1	1	1	2	1	1	8	2	2									2	2	2	2	2	2	3	1		2	1	1	1	0	1	1	1
10000001035849206287131120170814110617	1	56	2	1	2	2	3	0	0	2	2	3	3	1	1	1	1	1	1	1	1	5	1	2									2	2	2	3	1	2	3			2	0	0	0	1	0	2	1
10000000535849206286750920170814090325	1	49	1	2	2	2	3	1	0	2	2	2	2	1	1	1	1	1	1	1	1	5	1	1									1	1	2	3	2	1	3	1		2	0	1	1	1	1	2	2
10000008635849206287131120170822131007	1	37	1	2	2	2	3	0	0	2	2	2	2	1	1	1	1	1	1	1	1	9	3	2									2	2	2	2	2	1	3			2	1	1	1	1	1	1	2
10000001735849206286911720170815140342	1	30	2	1	2	1	3	0	0	2	2	3	2	1	1	1	1	1	1	1	1	5	4	2									2	2	2	2	1	2	3			2	0	0	1	1	0	1	1
10000008435849206286911720170821104220	1	33	2	2	2	2	3	0	0	2	2	2	2	1	1	1	1	1	2	1	1	7	4	2									1	2	2	2	2	2	3			2	0	1	1	1	1	1	1
10000014035849206287131120170825115520	2	26	4	2	2	2	3	0	0	2	2	1	1	1	1	1	1	1	1	1	1	1	2	2									2	2	2	2	2	3	3			2	0	1	1	0	1	1	0
10000000735849206286750920170814095142	1	34	2	2	2	2	3	0	0	2	1	3	3	1	1	1	1	1	1	2	1	8	2	2									2	2	2	2	2	2	3			2	1	0	0	1	1	1	1
10000007435849206286750920170821111821	1	37	2	3	1	1	3	0	0	2	2	2	2	1	1	1	1	1	1	1	1	6	1	2									1	1	2	2	2	2	3			2	0	1	1	1	1	1	1
10000011935849206286750920170824104355	1	27	2	4	2	2	3	0	0	2	1	3	3	1	1	1	1	1	1	1	2	5	2	2									2	1	2	2	2	2	3			2	0	0	0	1	1	1	1
10000007435849206286911720170819141328	2	34	1	1	2	1	3	0	0	2	2	3	3	1	1	1	1	1	2	2	1	6	3	2									2	2	2	2	1	1	3			2	0	0	0	0	0	1	2
10000011035849206286911720170824141916	2	35	1	2	2	1	3	0	0	2	1	3	3	1	2	1	1	1	2	2	1	5	2	2									2	2	2	2	2	1	3			2	0	0	0	0	1	1	2
10000001235849206286728520170821142035	2	32	2	4	1	1	3	1	0	2	1	2	1	1	1	1	1	1	1	2	1	7	4	2									2	2	2	2	2	2	3	1		2	0	1	1	0	1	1	1
10000003135849206286728520170822134114	2	33	2	4	2	2	3	0	0	2	2	1	1	1	1	1	1	1	1	2	1	6	4	2									2	2	2	2	2	2	3			2	0	1	1	0	1	1	1
10000009635849206287131120170823094922	2	19	1	4	1	2	3	1	0	2	1	2	2	1	1	1	2	1	2	2	2	8	3	2									1	2	2	1	2	1	3	1		2	1	1	1	0	1	0	2
10000009735849206286750920170822144328	2	31	4	4	2	1	3	0	0	2	1	3	3	1	1	1	1	1	2	1	1	6	4	2									2	2	2	2	2	3	3			2	0	0	0	0	1	1	0
10000011035849206286750920170823152852	2	26	4	4	2	1	3	0	0	2	2	3	3	1	1	1	1	1	2	1	1	7	1	2									2	2	2	2	2	3	3			2	0	0	0	0	1	1	0
10000000835849206286750920170814101012	2	40	2	4	2	2	3	0	0	2	2	2	2	1	1	1	1	1	1	2	1	8	3	2									2	2	2	3	2	2	3			2	1	1	1	0	1	2	1
10000002335849206286750920170816091933	2	47	2	4	2	1	3	0	0	2	1	2	2	1	1	1	1	1	1	2	1	5	4	2									2	2	2	3	2	2	3			2	0	1	1	0	1	2	1
10000011135849206286750920170823154117	2	47	2	1	2	1	3	0	0	2	1	2	2	1	1	1	1	1	1	2	1	7	4	2									2	1	2	3	1	2	3			2	0	1	1	0	0	2	1
10000011935849206286757420170825152413	2	33	1	2	2	2	3	0	0	2	1	3	3	1	1	1	1	1	1	1	1	7	1	2									2	2	2	2	2	1	3			2	0	0	0	0	1	1	2
10000005735849206286750920170818143018	2	32	1	4	2	2	3	0	0	1	2	2	3	1	1	1	1	1	1	1	1	7	4	2									2	2	2	2	2	1	3			2	0	1	0	0	1	1	2
10000013635849206286750920170826095519	2	27	1	4	2	2	3	0	0	1	1	2	2	1	1	1	1	1	2	2	1	2	4	2									2	2	2	2	2	1	3			2	0	1	1	0	1	1	2
10000007935849206286259120170820132841	1	82	1	1	1	1	3	1	0	2	2	3	2	1	2	1	1	1	2	2	1	2	98	2									2	2	2	4	1	1	3	1		2	0	0	1	1	0	3	2
10000003135849206286750920170816142609	2	60	2	1	1	1	3	0	0	2	2	1	1	1	1	1	2	1	2	2	1	5	1	2									2	2	2	4	1	2	3			2	0	1	1	0	0	3	1
10000005435849206286750920170818101237	2	62	2	4	2	1	3	1	0	2	2	2	1	1	1	1	1	1	2	2	2	9	2	2									2	2	2	4	2	2	3	1		2	1	1	1	0	1	3	1
10000007935849206286750920170821151358	2	60	2	2	1	1	3	2	0	2	2	1	1	1	1	1	1	1	2	2	1	5	4	2									2	2	2	4	2	2	3	2		2	0	1	1	0	1	3	1
10000010835849206286259120170823170926	1	24	3	1	2	2	3	0	0	2	2	2	1	1	1	1	2	2	1	1	1	5	3	2									2	2	2	1	1	2	3			2	0	1	1	1	0	0	1
10000002435849206286259120170815120457	2	25	4	4	2	1	3	0	0	2	2	3	2	1	1	1	1	1	2	2	1	6	3	2									2	2	2	2	2	3	3			2	0	0	1	0	1	1	0
10000003935849206286259120170816151901	2	39	4	98	2	2	3	0	0	1	2	3	2	1	1	1	1	1	1	1	1	7	4	2									2	2	2	2		3	3			2	0	0	1	0		1	0
10000002935849206286259120170815134212	1	52	1	4	1	1	3	0	0	2	2	3	3	1	1	1	1	1	1	1	1	9	2	2									2	2	2	3	2	1	3			2	1	0	0	1	1	2	2
10000012335849206286259120170825130759	2	23	2	2	2	1	3	1	0	1	1	3	3	1	1	1	1	1	2	2	1	9	3	2									2	2	2	1	2	2	3	1		2	1	0	0	0	1	0	1
10000003835849206286757420170816170126	1	76	2	1	2	2	3	0	0	2	2	3	3	1	1	1	1	1	2	2	1	8	1	2									1	1	2	4	1	2	3			2	1	0	0	1	0	3	1
10000000535849206286259120170814110838	2	32	3	1	2	2	3	0	0	2	1	2	3	1	1	1	1	1	2	2	1	5	1	2									2	2	2	2	1	2	3			2	0	1	0	0	0	1	1
10000011235849206286259120170823175530	2	27	2	1	2	2	3	0	0	2	2	3	3	2	1	1	1	1	2	2	1	7	4	2									2	2	2	2	1	2	3			2	0	0	0	0	0	1	1
10000012135849206286259120170825124238	2	27	2	1	2	2	3	0	0	2	2	3	2	1	1	1	1	1	2	2	2	9	3	2									1	2	2	2	1	2	3			2	1	0	1	0	0	1	1
10000012835849206286259120170825143014	2	30	2	2	1	2	3	0	0	2	2	1	2	1	1	2	2	1	2	2	2	8	1	2									2	2	2	2	2	2	3			2	1	1	1	0	1	1	1
10000004135849206286512320170818105740	2	66	1	2	1	1	3	0	0	2	1	2	2	1	1	1	1	1	2	2	2	6	4	2									2	2	2	4	2	1	3			2	0	1	1	0	1	3	2
10000004835849206286512320170818151742	2	62	1	1	1	1	3	0	0	2	2	2	2	1	1	1	1	1	2	2	1	5	2	2									1	1	2	4	1	1	3			2	0	1	1	0	0	3	2
10000007235849206286512320170822105628	2	66	1	4	1	1	3	0	0	2	2	3	3	1	1	1	2	1	2	2	2	9	4	2									2	2	2	4	2	1	3			2	1	0	0	0	1	3	2
10000007235849206286750920170821103741	2	23	1	4	2	2	3	0	0	2	2	3	3	1	1	1	1	1	1	2	1	9	1	2									2	2	2	1	2	1	3			2	1	0	0	0	1	0	2
10000005235849206286259120170818161244	1	23	1	3	2	2	3	2	0	2	2	2	2	2	1	1	1	2	1	1	1	5	3	2									2	2	2	1	2	1	3	2		2	0	1	1	1	1	0	2
10000010935849206286512320170824151441	2	21	4	1	2	2	3	0	0	2	2	2	2	1	1	1	1	1	2	2	1	8	4	2									2	2	2	1	1	3	3			2	1	1	1	0	0	0	0
10000000535849206287088320170824150426	1	27	1	2	2	2	3	0	0	2	2	3	3	1	1	1	1	1	1	1	1	10	1	2									2	1	2	2	2	1	3			2	1	0	0	1	1	1	2
10000003635849206286259120170816143435	2	57	2	1	2	2	3	0	0	2	2	2	1	1	1	1	1	1	1	2	1	6	4	2									2	2	2	3	1	2	3			2	0	1	1	0	0	2	1
10000011135849206286259120170823174409	2	48	2	2	2	2	3	1	0	1	2	2	1	1	1	1	1	1	1	1	2	6	2	2									2	2	2	3	2	2	3	1		2	0	1	1	0	1	2	1
10000012435849206286259120170825132346	2	44	2	4	2	2	3	0	0	2	1	2	1	1	1	1	1	1	1	2	1	5	1	2									2	2	2	3	2	2	3			2	0	1	1	0	1	2	1
10000003935849206286512320170818102323	2	35	2	4	2	2	3	0	0	2	1	3	3	1	1	1	1	1	2	2	1	8	1	2									2	2	2	2	2	2	3			2	1	0	0	0	1	1	1
10000000935849206286512320170814115030	1	38	2	1	2	2	3	0	0	2	2	3	3	1	1	1	1	1	98	2	1	8	4	2									2	2	2	2	1	2	3			2	1	0	0	1	0	1	1
10000006635849206286512320170821141652	1	37	2	2	2	2	3	0	0	2	2	2	2	1	1	1	1	1	2	2	1	6	4	2									1	2	2	2	2	2	3			2	0	1	1	1	1	1	1
10000002735849206286259120170815130459	1	29	1	2	2	2	3	0	0	2	2	2	2	1	1	1	1	1	2	2	1	9	2	2									1	1	2	2	2	1	3			2	1	1	1	1	1	1	2
10000011935849206286259120170825120642	1	30	1	4	2	2	3	0	0	2	2	2	1	1	2	1	1	1	1	1	1	5	4	2									2	2	2	2	2	1	3			2	0	1	1	1	1	1	2
10000004535849206286512320170818122134	2	54	2	1	1	1	3	0	0	2	2	2	3	1	1	1	1	1	2	2	1	6	4	2									2	2	2	3	1	2	3			2	0	1	0	0	0	2	1
10000009135849206286512320170823113133	1	49	1	4	2	2	3	0	0	2	2	2	2	1	1	1	1	1	1	2	1	1	4	2									2	2	2	3	2	1	3			2	0	1	1	1	1	2	2
10000004535849206286259120170818125743	1	40	2	1	2	2	3	0	0	2	2	2	2	1	2	1	1	1	1	1	1	7	2	2									2	2	2	3	1	2	3			2	0	1	1	1	0	2	1
10000000435849206286512320170814102352	2	41	1	4	2	2	3	0	0	2	2	3	3	1	1	2	2	2	2	98	2	10	2	2									2	2	2	3	2	1	3			2	1	0	0	0	1	2	2
10000002935849206286512320170817104548	2	54	1	1	1	1	3	0	0	2	2	1	2	1	1	1	1	1	1	2	1	5	4	2									2	2	2	3	1	1	3			2	0	1	1	0	0	2	2
10000005135849206286512320170818160225	2	52	1	4	1	1	3	0	0	2	1	1	1	1	1	1	1	1	2	2	2	2	4	2									1	1	2	3	2	1	3			2	0	1	1	0	1	2	2
10000008735849206286512320170822153633	2	25	1	4	2	2	3	0	0	2	1	1	2	1	1	1	1	1	1	1	1	3	4	2									2	2	2	2	2	1	3			2	0	1	1	0	1	1	2
10000004535849206287216020170825181520	2	40	4	4	2	2	3	0	0	2	1	2	2	1	1	1	1	1	1	2	1	5			2	2	2						2	2	2	3	2	3	3			2	0	1	1	0	1	2	0
10000013735849206287216020170904125835	1	20	2	4	2	2	3	0	0	2	2	2	3	1	1	1	1	1	1	1	1	5			1	2	2						2	2	2	1	2	2	3			2	0	1	0	1	1	0	1
10000002935849206287216020170824175413	1	19	1	4	2	2	3	2	0	2	1	2	2	1	1	1	1	1	1	2	1	8			2	2	2						2	2	2	1	2	1	3	2		2	1	1	1	1	1	0	2
10000003835849206287216020170825125659	1	29	3	4	2	2	3	0	0	2	2	2	2	1	1	1	1	1	2	2	1	7			2	2	2						2	2	2	2	2	2	3			2	0	1	1	1	1	1	1
10000004135849206287216020170825171756	1	32	2	4	2	2	3	0	0	2	2	2	2	1	1	1	1	1	2	1	1	8			2	2	2						2	2	2	2	2	2	3			2	1	1	1	1	1	1	1
10000014635849206287216020170905171848	2	20	1	4	1	1	3	0	0	1	2	3	3	98	1	1	1	1	2	2	1	7			2	2	2						2	2	2	1	2	1	3			2	0	0	0	0	1	0	2
10000003435849206287216020170825113232	1	42	4	1	2	2	3	0	0	2	2	3	3	1	1	1	1	1	1	2	1	8			2	2	2						2	2	2	3	1	3	3			2	1	0	0	1	0	2	0
10000001635849206287216020170824093526	2	42	2	1	1	1	3	0	0	1	1	2	2	1	1	1	1	1	2	2	1	9			2	2	2						2	2	2	3	1	2	3			2	1	1	1	0	0	2	1
10000004435849206287216020170825180050	2	59	2	2	2	2	3	0	0	2	2	2	2	1	1	1	1	1	2	98	1	8			2	2	2						2	2	2	3	2	2	3			2	1	1	1	0	1	2	1
10000003135849206287262420170825175857	2	43	4	4	1	1	3	0	0	2	1	1	2	1	1	1	1	1	1	2	2	3			2	2	2						2	2	2	3	2	3	3			2	0	1	1	0	1	2	0
10000003235849206287216020170825104747	2	39	1	4	2	2	3	0	0	2	2	3	3	1	1	1	1	1	98	98	1	8			2	2	2						2	2	2	2	2	1	3			2	1	0	0	0	1	1	2
10000002435849206287262420170825102525	2	37	3	4	2	2	3	0	0	2	1	3	3	1	1	1	1	1	1	2	1	8			2	2	2						2	2	2	2	2	2	3			2	1	0	0	0	1	1	1
10000002935849206287262420170825171802	1	31	2	4	2	2	3	1	0	2	1	3	2	1	1	1	1	1	1	1	1	3			2	2	2						2	2	2	2	2	2	3	1		2	0	0	1	1	1	1	1
10000001535849206287262420170824104359	2	50	3	4	2	2	3	0	0	2	2	3	3	1	1	1	1	1	2	2	2	6			2	2	2						2	2	2	3	2	2	3			2	0	0	0	0	1	2	1
10000002735849206287262420170825112749	2	57	1	1	1	1	3	0	0	1	1	2	2	1	1	1	1	1	2	2	2	5			2	2	2						2	2	2	3	1	1	3			2	0	1	1	0	0	2	2
10000003635849206287262420170826104402	2	48	1	2	1	2	3	0	0	2	1	1	1	1	1	1	1	1	1	2	2	2			2	2	2						2	2	2	3	2	1	3			2	0	1	1	0	1	2	2
10000001935849206287262420170824175030	1	24	2	1	2	2	3	0	0	1	2	3	3	1	1	2	2	1	2	2	1	8			3	2	2						2	2	2	1	1	2	3			2	1	0	0	1	0	0	1
10000002335849206287262420170825095909	1	19	2	4	2	2	3	0	0	1	2	2	2	1	1	1	1	1	1	1	1	5			3	2	2						2	2	2	1	2	2	3			2	0	1	1	1	1	0	1
10000003235849206287262420170825181952	2	28	1	4	1	2	3	0	0	1	1	1	3	1	1	1	1	1	1	1	1	3			2	2	2						2	2	2	2	2	1	3			2	0	1	0	0	1	1	2
10000018535849206287262420170916163253	2	31	1	4	1	1	3	0	0	2	1	2	2	1	1	1	1	1	2	2	1	1			2	2	2						2	2	2	2	2	1	3			2	0	1	1	0	1	1	2
10000011735849206286758220170824165504	1	63	1	4	1	1	3	0	0	2	1	3	2	1	1	1	1	1	1	1	1	6			2	2	2						2	2	2	4	2	1	3			2	0	0	1	1	1	3	2
10000004335849206286706120170824162603	2	79	1	4	1	1	3	2	0	1	2	1	1	1	1	1	1	1	1	1	1	5			3	3	2						3	3	2	4	2	1	3	2		2	0	1	1	0	1	3	2
10000036135849206286728520170905161223	1	28	4	4	2	2	3	0	0	1	1	1	1	1	1	1	1	1	1	1	1	6			3	2	2						3	3	2	2	2	3	3			2	0	1	1	1	1	1	0
10000001035849206286758220170814170112	2	76	1	4	1	1	3	0	0	1	2	3	3	1	1	1	1	1	2	2	2	8			3	2	2						2	2	2	4	2	1	3			2	1	0	0	0	1	3	2
10000013735849206286758220170825173120	2	30	4	1	2	2	3	0	0	2	1	2	2	1	1	1	1	1	1	2	1	7			2	2	2						2	2	2	2	1	3	3			2	0	1	1	0	0	1	0
10000001535849206287146920170814113838	2	23	2	4	1	1	3	0	0	1	1	2	2	1	1	1	1	1	1	1	1	7			2	2	2						2	2	2	1	2	2	3			2	0	1	1	0	1	0	1
10000032135849206286728520170905094712	2	19	1	4	2	2	3	2	0	2	2	2	2	1	1	1	1	1	1	1	1	7			2	2	2						1	1	2	1	2	1	3	2		2	0	1	1	0	1	0	2
10000006135849206287146920170824142241	1	75	1	4	2	2	3	0	0	2	2	2	2	1	1	1	1	1	1	1	1	8			2	2	2						2	2	2	4	2	1	3			2	1	1	1	1	1	3	2
10000012535849206286758220170825101645	2	23	4	4	2	2	3	0	0	2	2	3	3	1	1	1	1	1	1	2	1	6			2	2	2						2	2	2	1	2	3	3			2	0	0	0	0	1	0	0
10000013835849206286758220170826104252	2	21	4	4	2	2	3	0	0	2	1	2	2	1	1	1	1	1	2	2	1	7			2	2	2						2	2	2	1	2	3	3			2	0	1	1	0	1	0	0
10000013035849206286758220170825112214	2	23	2	4	2	2	3	0	0	1	1	2	2	1	1	1	1	1	1	1	1	7			2	2	2						2	2	2	1	2	2	3			2	0	1	1	0	1	0	1
10000004735849206287146920170824085520	2	59	1	4	2	2	3	0	0	2	1	3	2	1	1	1	1	1	1	1	1	7			2	2	2						2	2	2	3	2	1	3			2	0	0	1	0	1	2	2
10000012135849206286758220170824174223	1	51	1	4	1	2	3	0	0	2	1	2	2	1	1	1	1	1	1	2	1	7			2	2	2						1	2	2	3	2	1	3			2	0	1	1	1	1	2	2
10000012335849206286758220170825092111	1	56	1	4	2	2	3	0	0	2	2	2	3	1	1	1	1	1	1	1	1	10			2	2	2						1	1	2	3	2	1	3			2	1	1	0	1	1	2	2
10000012435849206286758220170825093104	1	55	1	1	1	1	3	0	0	1	1	2	2	1	1	1	1	1	1	1	1	6			2	2	2						2	2	2	3	1	1	3			2	0	1	1	1	0	2	2
10000013335849206286758220170825162718	1	59	1	2	1	1	3	0	0	2	2	3	2	1	1	1	1	1	1	2	2	7			2	2	2						2	2	2	3	2	1	3			2	0	0	1	1	1	2	2
10000014135849206286758220170826113114	1	47	1	4	2	1	3	0	0	2	2	2	2	1	1	1	1	1	1	1	1	7			2	2	2						2	2	2	3	2	1	3			2	0	1	1	1	1	2	2
10000014335849206286758220170826151411	1	40	1	4	2	2	3	2	0	2	2	3	3	1	1	1	1	1	1	2	1	8			2	2	2						2	2	2	3	2	1	3	2		2	1	0	0	1	1	2	2
10000011335849206286758220170824143129	2	58	1	4	1	1	3	0	0	2	2	3	3	1	1	1	2	1	1	2	1	5			2	2	2						2	2	2	3	2	1	3			2	0	0	0	0	1	2	2
10000006035849206287146920170824140847	1	25	2	2	2	2	3	0	0	2	2	2	2	1	1	1	1	1	2	2	2	9			2	2	2						2	2	2	2	2	2	3			2	1	1	1	1	1	1	1
10000004835849206287146920170824092317	1	58	1	1	1	1	3	0	0	1	1	1	1	1	1	1	1	1	1	1	1	4			1	2	2						2	2	2	3	1	1	3			2	0	1	1	1	0	2	2
10000005835849206287146920170824134048	2	46	1	1	2	2	3	0	0	2	2	2	3	1	1	1	1	1	2	2	1	8			2	2	2						2	2	2	3	1	1	3			2	1	1	0	0	0	2	2
10000016035849206286885320170825144413	2	63	4	4	1	1	3	0	0	2	2	98	3	1	1	1	1	1	2	2	1	8			2	2	2						1	2	2	4	2	3	3			2	1		0	0	1	3	0
10000011635849206286390420170824114623	1	24	4	4	2	2	3	0	0	2	2	3	3	1	1	1	1	1	1	1	1	4			2	2	2						2	2	2	1	2	3	3			2	0	0	0	1	1	0	0
10000001235849206286758220170814181311	1	23	2	4	1	2	3	0	0	2	2	2	2	1	1	1	1	1	2	1	1	6			2	2	1						2	2	2	1	2	2	3			2	0	1	1	1	1	0	1
10000032935849206286728520170905102156	1	28	1	1	2	2	3	2	0	2	1	1	1	1	1	1	1	1	1	1	1	6			2	2	2						3	3	2	2	1	1	3	2		2	0	1	1	1	0	1	2
10000053235849206286728520170915135616	1	26	1	4	2	2	3	0	0	2	1	1	1	1	1	1	1	1	2	1	2	5			2	2	1						2	2	2	2	2	1	3			2	0	1	1	1	1	1	2
10000011135849206286867120170826132740	2	31	3	1	2	2	3	0	0	2	2	3	3	1	1	1	1	1	2	2	1	8			2	2	2						2	2	2	2	1	2	3			2	1	0	0	0	0	1	1
10000001835849206286758220170815113309	2	32	2	4	2	2	3	0	0	2	1	3	3	1	1	1	1	1	1	1	1	8			2	2	2						2	2	2	2	2	2	3			2	1	0	0	0	1	1	1
10000002235849206286758220170815164205	2	26	2	4	1	2	3	1	0	2	1	2	2	1	1	1	1	1	1	98	1	3			2	2	2						2	2	2	2	2	2	3	1		2	0	1	1	0	1	1	1
10000032235849206286728520170905095228	1	23	1	4	2	2	3	0	0	2	2	2	2	1	1	1	1	1	1	1	1	8			1	2	2						1	1	2	1	2	1	3			2	1	1	1	1	1	0	2
10000013535849206286758220170825170641	1	30	1	3	2	2	3	0	0	2	1	3	3	1	1	1	1	1	1	2	1	8			2	2	2						2	2	2	2	2	1	3			2	1	0	0	1	1	1	2
10000011535849206286514920170825093311	2	43	1	1	2	2	3	0	0	2	2	3	3	1	1	1	1	1	1	2	2	8			2	2	2						1	2	2	3	1	1	3			2	1	0	0	0	0	2	2
10000014535849206286758220170826160006	2	43	4	2	2	2	3	0	0	2	1	1	1	1	1	1	1	1	1	1	1	6			3	2	2						2	2	2	3	2	3	3			2	0	1	1	0	1	2	0
10000011235849206286867120170826134010	1	51	1	1	2	2	3	0	0	2	2	3	3	1	1	1	1	1	1	1	1	5			2	2	2						2	2	2	3	1	1	3			2	0	0	0	1	0	2	2
10000006435849206287146920170825100221	2	47	2	4	1	1	3	1	0	2	2	3	3	1	1	1	1	1	1	98	1	10			2	2	2						2	2	2	3	2	2	3	1		2	1	0	0	0	1	2	1
10000006735849206287146920170825105012	2	43	2	4	2	2	3	0	0	1	1	2	2	1	1	1	1	1	2	2	1	8			3	2	2						2	2	2	3	2	2	3			2	1	1	1	0	1	2	1
10000011435849206286758220170824161441	2	34	1	4	2	2	3	0	0	2	2	3	3	1	1	1	2	1	1	2	2	7			2	2	2						2	2	2	2	2	1	3			2	0	0	0	0	1	1	2
10000014935849206286758220170826174907	2	37	1	4	2	2	3	0	0	2	2	2	3	1	1	1	1	1	1	1	1	6			2	2	2						2	2	2	2	2	1	3			2	0	1	0	0	1	1	2
10000000735849206286884620170814092220	2	20	2	4	2	1	3	0	0	2	1	3	3	1	1	1	1	2	2	2	1	7			2	2	2						2	2	2	1	2	2	3			2	0	0	0	0	1	0	1
10000012535849206286390420170825101239	2	67	4	1	2	1	3	0	0	2	2	3	3	1	1	1	1	1	1	2	2	7			2	2	2						2	2	2	4	1	3	3			2	0	0	0	0	0	3	0
10000011735849206286884620170825083701	2	65	1	4	2	2	3	0	0	2	1	3	3	1	1	1	1	1	1	2	1	10			2	2	2						2	2	2	4	2	1	3			2	1	0	0	0	1	3	2
10000012935849206286884620170826101255	2	69	1	4	1	1	3	1	0	2	2	2	2	1	1	1	1	1	1	2	1	8			2	2	2						2	2	2	4	2	1	3	1		2	1	1	1	0	1	3	2
10000002435849206287146920170815100123	2	25	2	1	1	1	3	0	0	2	1	2	2	1	1	1	1	1	2	1	1	6			2	2	2						2	2	2	2	1	2	3			2	0	1	1	0	0	1	1
10000010835849206286884620170824105937	1	48	1	4	2	2	3	0	0	2	2	3	2	1	1	1	1	1	1	2	1	8			2	2	2						2	2	2	3	2	1	3			2	1	0	1	1	1	2	2
10000000235849206286549520170815130343	2	38	1	4	1	2	3	2	0	2	1	3	3	1	1	1	1	1	1	2	1	5			2	2	2						2	2	2	2	2	1	3	2		2	0	0	0	0	1	1	2
10000010635849206286884620170824101915	2	30	1	4	2	2	3	0	0	2	1	3	3	1	1	1	1	1	1	2	1	9			2	2	2						2	1	2	2	2	1	3			2	1	0	0	0	1	1	2
10000011335849206286884620170824150908	2	28	1	4	2	2	3	1	0	2	1	3	3	1	1	1	1	1	1	2	1	8			2	2	2						2	2	2	2	2	1	3	1		2	1	0	0	0	1	1	2
10000012235849206286884620170825104744	2	37	1	4	2	1	3	0	0	2	1	3	3	1	1	1	1	1	1	1	1	8			2	2	2						2	2	2	2	2	1	3			2	1	0	0	0	1	1	2
10000011535849206286758220170824163200	1	23	1	4	2	2	3	0	0	2	2	3	3	1	1	1	1	1	1	1	1	9			2	2	2						1	2	2	1	2	1	3			2	1	0	0	1	1	0	2
10000000935849206286884620170814102132	2	52	1	4	2	2	3	0	0	2	2	3	3	1	1	1	1	1	2	2	1	8			2	2	2						2	2	2	3	2	1	3			2	1	0	0	0	1	2	2
10000010535849206286884620170824095353	2	19	1	4	2	2	3	0	0	2	1	2	2	1	1	1	1	1	1	2	1	7			2	2	2						2	2	2	1	2	1	3			2	0	1	1	0	1	0	2
10000001735849206286390420170814165223	1	26	2	1	2	2	3	0	0	1	1	3	3	1	1	1	1	1	1	1	1	5			2	2	2						2	2	2	2	1	2	3			2	0	0	0	1	0	1	1
10000011635849206286902620170825103631	1	21	1	4	2	2	3	0	0	2	2	1	2	1	1	1	1	1	1	1	1	5			2	2	2						2	2	2	1	2	1	3			2	0	1	1	1	1	0	2
10000012235849206286902620170825121310	2	27	4	2	2	1	3	0	0	2	2	1	1	2	1	1	2	1	1	2	2	5			2	2	2						2	2	2	2	2	3	3			2	0	1	1	0	1	1	0
10000002235849206286902620170815105315	1	34	1	4	2	2	3	0	0	2	2	3	3	1	1	1	1	1	1	2	1	8			2	2	2						2	1	2	2	2	1	3			2	1	0	0	1	1	1	2
10000011535849206286902620170825102006	1	29	1	4	2	2	3	0	0	2	2	2	3	1	1	1	1	1	2	1	1	3			2	2	2						2	2	2	2	2	1	3			2	0	1	0	1	1	1	2
10000001535849206286793920170814114528	2	60	1	4	2	2	3	0	0	2	2	3	3	2	2	2	2	2	2	2	2	7			2	1	2						2	2	2	4	2	1	3			2	0	0	0	0	1	3	2
10000011935849206286902620170825112028	2	30	1	4	2	2	3	0	0	2	2	2	3	1	1	1	2	1	2	2	1	8			2	2	2						2	2	2	2	2	1	3			2	1	1	0	0	1	1	2
10000012435849206286902620170825125905	2	27	1	4	2	2	3	0	0	2	2	2	2	2	1	1	1	1	1	1	1	2			2	2	1						2	1	2	2	2	1	3			2	0	1	1	0	1	1	2
10000012035849206286902620170825113829	2	55	1	4	2	2	3	0	0	2	2	3	3	1	1	1	1	1	2	2	1	7			2	2	2						2	2	2	3	2	1	3			2	0	0	0	0	1	2	2
10000002635849206286793920170814152213	2	36	2	4	2	2	3	1	0	2	2	2	2	1	1	1	1	1	1	1	1	5			2	2	2						2	2	2	2	2	2	3	1		2	0	1	1	0	1	1	1
10000002535849206286793920170814150653	1	56	1	5	2	2	3	0	0	1	1	3	3	2	1	1	1	1	2	2	2	7			2	2	2						2	2	2	3	2	1	3			2	0	0	0	1	1	2	2
10000002835849206286793920170815104856	1	50	1	4	1	1	3	0	0	1	1	1	1	2	1	1	1	1	1	1	1	10			2	2	2						2	2	2	3	2	1	3			2	1	1	1	1	1	2	2
10000002435849206286793920170814145317	1	25	4	1	2	2	3	0	0	2	2	2	2	2	1	1	1	1	1	1	1	4			2	2	2						2	2	2	2	1	3	3			2	0	1	1	1	0	1	0
10000001035849206286793920170814103158	2	43	2	1	2	2	3	0	0	2	2	3	3	1	1	1	1	1	2	2	1	8			2	2	2						2	2	2	3	1	2	3			2	1	0	0	0	0	2	1
10000001735849206286793920170814120601	2	49	2	1	2	2	3	0	0	2	2	1	1	2	2	1	1	1	1	1	1	7			1	2	2						2	3	2	3	1	2	3			2	0	1	1	0	0	2	1
10000012635849206286793920170826141508	1	54	4	1	2	2	3	0	0	2	2	3	3	1	2	2	2	1	1	1	1	6			3	3	3						2	2	2	3	1	3	3			2	0	0	0	1	0	2	0
10000001835849206287173320170824095434	2	74	1	1	1	1	3	0	0	2	1	2	2	1	1	1	1	1	1	1	1	5									2	2	2	2	2	4	1	1	3			2	0	1	1	0	0	3	2
10000003235849206287173320170824172438	1	23	2	1	2	1	3	0	0	2	2	2	2	1	1	1	1	1	1	2	1	8									1	2	2	2	2	1	1	2	3			2	1	1	1	1	0	0	1
10000004335849206287173320170825173039	1	22	2	2	2	2	3	0	0	2	2	2	2	1	1	1	1	1	1	2	1	2									1	2	2	2	2	1	2	2	3			2	0	1	1	1	1	0	1
10000012835849206287173320170904111351	1	43	1	1	2	2	3	0	0	2	2	2	2	1	1	1	1	1	1	2	1	5									1	2	1	1	2	3	1	1	3			2	0	1	1	1	0	2	2
10000014035849206287173320170905103335	1	53	1	1	2	1	3	0	0	2	2	2	2	1	1	1	1	1	1	2	1	5									1	2	2	2	2	3	1	1	3			2	0	1	1	1	0	2	2
10000002435849206287173320170824114020	2	23	4	2	2	2	3	0	0	2	1	2	2	1	1	1	2	1	2	1	1	8									2	2	3	3	2	1	2	3	3			2	1	1	1	0	1	0	0
10000004135849206287173320170825162024	2	22	4	2	2	2	3	0	0	2	2	1	1	1	1	1	2	1	1	1	1	5									2	2	2	2	2	1	2	3	3			2	0	1	1	0	1	0	0
10000002135849206287173320170824105027	2	33	2	2	2	1	3	1	0	2	1	2	2	1	1	1	1	1	2	2	1	6									1	2	2	2	2	2	2	2	3	1		2	0	1	1	0	1	1	1
10000013035849206287173320170904114437	2	26	2	1	2	2	3	0	0	2	2	2	2	1	1	1	1	1	1	1	1	8									2	2	2	2	2	2	1	2	3			2	1	1	1	0	0	1	1
10000003135849206287173320170824165819	2	57	1	4	1	1	3	0	0	1	1	2	2	1	1	1	1	1	1	1	1	3									2	2	2	2	2	3	2	1	3			2	0	1	1	0	1	2	2
10000004735849206287173320170825183954	2	53	1	2	2	1	3	0	0	2	2	2	2	1	1	1	1	1	1	2	1	8									2	2	2	2	2	3	2	1	3			2	1	1	1	0	1	2	2
10000002335849206287173320170824112631	2	59	2	2	2	1	3	0	0	2	2	1	1	1	1	1	1	1	1	2	1	5									1	2	2	2	2	3	2	2	3			2	0	1	1	0	1	2	1
10000014935849206287173320170905185036	1	39	1	1	2	1	3	0	0	2	2	2	2	1	1	1	1	1	1	2	1	5									2	2	2	2	2	2	1	1	3			2	0	1	1	1	0	1	2
10000004435849206287173320170825174758	1	31	4	4	2	2	3	0	0	2	2	3	2	1	1	1	1	1	2	1	1	6									2	2	2	2	2	2	2	3	3			2	0	0	1	1	1	1	0
10000003735849206287173320170825114728	1	23	4	4	2	1	3	0	0	2	2	3	3	1	1	2	1	1	2	2	1	8									2	2	2	2	2	1	2	3	3			2	1	0	0	1	1	0	0
10000002735849206286449820170825165714	2	27	2	2	2	2	3	0	0	2	2	3	3	1	1	1	1	1	1	98	1	7									2	2	2	2	2	2	2	2	3			2	0	0	0	0	1	1	1
10000014135849206287173320170905163809	1	20	1	2	2	1	3	0	0	2	2	2	2	1	1	1	1	1	2	2	1	5									2	2	2	2	2	1	2	1	3			2	0	1	1	1	1	0	2
10000013435849206287173320170904131001	1	40	2	1	2	2	3	0	0	2	2	2	2	1	1	1	1	1	1	2	1	7									2	2	2	2	2	3	1	2	3			2	0	1	1	1	0	2	1
10000004235849206286728520170824194225	2	65	1	4	1	1	3	2	0	1	1	2	2	1	1	1	1	1	1	2	1	8									2	2	1	2	2	4	2	1	3	2		2	1	1	1	0	1	3	2
10000002535849206287173320170824115709	2	32	1	1	1	1	3	0	0	2	2	3	3	1	1	1	1	1	1	2	1	8									1	2	2	2	2	2	1	1	3			2	1	0	0	0	0	1	2
10000009935849206286195720170825100123	2	22	2	1	2	2	3	0	0	2	2	3	3	1	1	1	1	1	2	1	1	8									2	2	2	2	2	1	1	2	3			2	1	0	0	0	0	0	1
10000034235849206286728520170905114608	2	20	1	1	2	2	3	0	0	2	1	2	2	1	1	1	1	2	2	2	2	5									2	1	1	1	2	1	1	1	3			2	0	1	1	0	0	0	2
10000034335849206286728520170905115214	2	21	1	2	2	2	3	0	0	2	1	2	2	1	2	1	2	2	2	1	1	5									1	1	1	1	2	1	2	1	3			2	0	1	1	0	1	0	2
10000010635849206286514920170824141110	2	70	1	1	1	1	3	0	0	1	2	1	2	1	1	1	1	1	2	2	1	6									3	2	3	2	2	4	1	1	3			2	0	1	1	0	0	3	2
10000011435849206286625320170825135130	1	79	4	1	1	1	3	0	0	2	2	3	3	1	1	1	1	1	2	2	2	9									3	2	1	3	2	4	1	3	3			2	1	0	0	1	0	3	0
10000001235849206286760820170815091422	1	23	4	4	1	1	3	0	0	2	1	2	2	1	1	1	1	1	1	2	1	8									2	2	2	2	2	1	2	3	3			2	1	1	1	1	1	0	0
10000002535849206286951320170815150433	2	84	1	1	1	1	3	0	0	2	2	3	2	1	1	1	1	1	2	2	1	10									2	2	2	2	2	4	1	1	3			2	1	0	1	0	0	3	2
10000034135849206286728520170905113934	1	20	1	4	2	2	3	0	0	2	1	2	1	1	1	2	2	1	1	1	2	4									2	2	1	1	2	1	2	1	3			2	0	1	1	1	1	0	2
10000000835849206286449820170824103439	1	25	1	1	2	2	3	0	0	2	2	2	2	2	1	1	1	1	1	1	1	4									2	2	1	2	2	2	1	1	3			2	0	1	1	1	0	1	2
10000002435849206286449820170825101652	1	37	1	4	2	2	3	0	0	2	2	2	2	1	1	1	1	1	1	1	1	5									1	2	2	1	2	2	2	1	3			2	0	1	1	1	1	1	2
10000003635849206286449820170826095210	1	31	1	2	2	2	3	0	0	1	2	2	2	1	1	1	1	1	2	1	1	7									2	2	2	2	2	2	2	1	3			2	0	1	1	1	1	1	2
10000002335849206286951320170815142444	2	39	5	1	2	2	3	0	0	2	2	3	3	1	1	1	2	1	1	2	2	8									2	2	2	2	2	2	1	3	3			2	1	0	0	0	0	1	0
10000004935849206286728520170824202850	2	47	2	4	2	2	3	0	0	2	1	3	3	1	1	1	1	1	1	1	1	8									2	2	2	2	2	3	2	2	3			2	1	0	0	0	1	2	1
10000001135849206286625320170815100604	1	34	2	4	2	2	3	0	0	2	1	2	2	1	1	1	1	1	2	2	1	7									2	2	2	2	2	2	2	2	3			2	0	1	1	1	1	1	1
10000009035849206286625320170824100307	1	26	2	4	2	2	3	0	0	2	1	2	2	1	1	1	1	1	1	1	1	9									2	2	2	2	2	2	2	2	3			2	1	1	1	1	1	1	1
10000010035849206286625320170824121039	1	28	2	4	2	2	3	0	0	2	2	2	2	1	1	1	1	1	1	2	2	6									1	2	2	1	2	2	2	2	3			2	0	1	1	1	1	1	1
10000011535849206286625320170825141910	1	23	4	2	2	2	3	0	0	2	1	3	3	1	1	1	1	1	2	1	1	5									1	2	2	2	2	1	2	3	3			2	0	0	0	1	1	0	0
10000009535849206286625320170824110438	1	63	1	4	2	2	3	0	0	2	2	3	3	1	1	1	1	1	1	1	1	10									2	2	2	2	2	4	2	1	3			2	1	0	0	1	1	3	2
10000013835849206286760820170826090822	2	61	1	4	2	2	3	2	0	1	1	3	2	1	1	1	1	1	1	2	1	10									2	2	2	2	2	4	2	1	3	2		2	1	0	1	0	1	3	2
10000014235849206286760820170826145510	2	70	1	4	1	1	3	0	0	2	1	2	3	1	1	1	1	1	1	1	1	6									3	2	2	2	2	4	2	1	3			2	0	1	0	0	1	3	2
10000001435849206286951320170814145403	1	74	1	1	1	1	3	2	0	2	2	1	2	1	1	1	1	1	1	2	1	2									2	2	2	1	2	4	1	1	3	2		2	0	1	1	1	0	3	2
10000001535849206286760820170815115427	2	35	3	4	2	2	3	0	0	2	1	1	2	1	1	1	2	1	2	2	1	7									2	2	2	2	2	2	2	2	3			2	0	1	1	0	1	1	1
10000013335849206286760820170825100605	2	33	2	4	2	2	3	0	0	2	2	3	3	1	1	1	1	1	1	1	1	7									2	2	2	2	2	2	2	2	3			2	0	0	0	0	1	1	1
10000000635849206286625320170814141956	2	62	1	4	2	2	3	0	0	2	2	3	3	1	1	1	1	1	1	1	1	5									2	2	2	2	2	4	2	1	3			2	0	0	0	0	1	3	2
10000001935849206286514920170815104212	1	37	2	4	2	1	3	0	0	2	1	3	3	1	1	1	1	1	2	2	1	8									1	2	1	1	2	2	2	2	3			2	1	0	0	1	1	1	1
10000000935849206286625320170815091735	2	34	2	4	2	2	3	0	0	2	2	3	3	1	1	1	1	1	2	2	1	8									1	2	3	2	2	2	2	2	3			2	1	0	0	0	1	1	1
10000002135849206286951320170815135954	1	45	3	1	2	2	3	0	0	2	2	2	2	1	1	1	1	1	2	1	1	6									2	2	2	2	2	3	1	2	3			2	0	1	1	1	0	2	1
10000001535849206286514920170814161215	2	25	2	4	1	2	3	0	0	2	1	3	3	1	1	1	2	1	2	2	2	7									3	2	2	3	2	2	2	2	3			2	0	0	0	0	1	1	1
10000011835849206286195720170826151743	1	33	1	4	2	2	3	0	0	2	2	3	3	1	1	1	2	1	1	2	1	5									2	2	2	2	2	2	2	1	3			2	0	0	0	1	1	1	2
10000002235849206286514920170815141843	2	34	4	4	2	2	3	0	0	2	1	2	2	1	1	1	1	1	2	2	1	6									3	2	1	2	2	2	2	3	3			2	0	1	1	0	1	1	0
10000013635849206286760820170825105536	1	48	1	3	1	2	3	0	0	2	2	2	2	1	1	1	1	1	2	1	1	8									2	2	2	2	2	3	2	1	3			2	1	1	1	1	1	2	2
10000019335849206286625320170906104334	1	23	3	4	2	2	3	0	0	2	2	2	2	1	2	1	1	1	2	1	2	5									2	2	2	2	2	1	2	2	3			2	0	1	1	1	1	0	1
10000017735849206286760820170904142947	2	24	2	4	1	2	3	2	0	2	1	3	3	1	1	1	1	1	1	1	1	8									3	2	2	2	2	1	2	2	3	2		2	1	0	0	0	1	0	1
10000009435849206286625320170824104703	1	39	1	4	2	1	3	0	0	2	2	2	2	1	1	1	1	1	1	1	1	5									2	2	2	1	2	2	2	1	3			2	0	1	1	1	1	1	2
10000011335849206286760820170824084921	1	60	1	4	1	1	3	0	0	2	2	3	3	1	1	1	1	1	2	1	1	10									1	2	2	2	2	4	2	1	3			2	1	0	0	1	1	3	2
10000019435849206286951320170905123755	2	59	1	1	1	2	3	0	0	2	1	2	2	1	1	1	1	1	2	2	1	8									2	2	2	2	2	3	1	1	3			2	1	1	1	0	0	2	2
10000035635849206286728520170905142750	2	29	1	4	2	2	3	0	0	1	1	2	3	1	1	1	1	1	2	2	1	6									1	2	2	2	2	2	2	1	3			2	0	1	0	0	1	1	2
10000000835849206286760820170814161538	1	34	1	1	2	2	3	0	0	2	2	3	3	1	1	1	1	1	1	1	1	8									1	2	1	1	2	2	1	1	3			2	1	0	0	1	0	1	2
10000001135849206286760820170815090036	2	35	4	4	2	2	3	0	0	2	2	3	3	1	1	1	1	1	2	2	1	5									3	2	2	2	2	2	2	3	3			2	0	0	0	0	1	1	0
10000001335849206286195720170814164410	2	48	4	1	1	1	3	0	0	2	1	1	1	1	1	1	1	1	2	2	1	5									2	2	2	2	2	3	1	3	3			2	0	1	1	0	0	2	0
10000012435849206286760820170824143449	1	55	2	4	2	2	3	2	0	2	2	2	2	1	1	1	1	1	2	1	1	5									2	2	2	2	2	3	2	2	3	2		2	0	1	1	1	1	2	1
10000009135849206286195720170824170228	2	38	1	2	2	2	3	1	0	2	1	2	2	1	1	1	1	1	1	2	1	6									1	2	2	2	2	2	2	1	3	1		2	0	1	1	0	1	1	2
10000001635849206033560820170814160526	1	19	2	4	2	1	3	0	0	2	2	3	2	1	1	1	2	1	2	2	2	7									1	2	2	2	2	1	2	2	3			2	0	0	1	1	1	0	1
10000012835849206286760820170825083540	1	66	1	4	1	1	3	0	0	2	2	2	3	1	1	1	1	1	2	1	1	8									1	2	2	2	2	4	2	1	3			2	1	1	0	1	1	3	2
10000011735849206033560820170825104609	2	59	1	2	1	1	3	0	0	2	2	2	2	1	1	1	1	1	1	1	1	8									2	2	2	2	2	3	2	1	3			2	1	1	1	0	1	2	2
10000001435849206033560820170814152452	2	60	1	1	1	1	3	2	0	2	2	3	3	1	1	1	1	1	2	1	1	5									1	2	1	2	2	4	1	1	3	2		2	0	0	0	0	0	3	2
10000000935849206286760820170814163340	1	22	1	1	2	2	3	0	0	2	2	2	3	1	1	1	1	1	2	2	1	7									2	2	2	2	2	1	1	1	3			2	0	1	0	1	0	0	2
10000012035849206033560820170825112723	2	33	2	2	2	1	3	0	0	2	2	3	3	1	1	1	1	1	1	2	1	8									1	2	2	2	2	2	2	2	3			2	1	0	0	0	1	1	1
10000000435849206286760820170814150616	2	49	1	4	2	2	3	0	0	2	1	1	3	1	1	1	1	1	1	1	1	7									1	2	2	2	2	3	2	1	3			2	0	1	0	0	1	2	2
10000001435849206286760820170815113444	2	50	2	4	2	2	3	0	0	2	2	2	3	1	1	1	1	1	1	2	1	6									1	2	2	2	2	3	2	2	3			2	0	1	0	0	1	2	1
10000012235849206033560820170825114559	1	41	2	4	2	2	3	0	0	2	1	3	1	1	1	1	1	1	1	1	1	6									1	2	2	2	2	3	2	2	3			2	0	0	1	1	1	2	1
10000001135849206286517220170814102842	1	54	1	4	2	2	3	0	0	2	2	2	2	1	1	1	1	1	1	1	1	4									2	2	2	2	2	3	2	1	3			2	0	1	1	1	1	2	2
10000012935849206033560820170825130655	1	32	1	2	2	2	3	0	0	2	2	3	3	1	1	1	1	1	1	1	1	8									2	2	2	2	2	2	2	1	3			2	1	0	0	1	1	1	2
10000001235849206286517220170814104816	2	40	1	4	1	1	3	0	0	2	2	2	3	1	1	1	1	1	2	1	2	8									1	2	2	2	2	3	2	1	3			2	1	1	0	0	1	2	2
10000002635849206033560820170815113415	2	40	2	4	1	1	3	0	0	1	1	3	3	1	1	1	1	1	1	1	1	7									1	2	2	2	2	3	2	2	3			2	0	0	0	0	1	2	1
10000011535849206033560820170825101036	2	45	2	1	2	1	3	0	0	2	2	3	3	1	1	1	1	1	2	2	98	6									1	2	2	2	2	3	1	2	3			2	0	0	0	0	0	2	1
10000040335849206286728520170910220753	1	26	1	4	2	2	3	0	0	2	1	2	1	1	1	1	1	1	2	2	2	5									1	1	1	3	2	2	2	1	3			2	0	1	1	1	1	1	2
10000040435849206286728520170910221325	1	27	1	4	2	2	3	0	0	2	1	2	2	1	1	1	1	1	2	2	2	5									2	1	2	2	2	2	2	1	3			2	0	1	1	1	1	1	2
10000040535849206286728520170910222146	1	29	1	4	2	2	3	0	0	2	1	1	1	1	1	1	1	1	1	1	2	5									2	2	2	2	2	2	2	1	3			2	0	1	1	1	1	1	2
10000040635849206286728520170910222838	1	31	1	4	2	2	3	0	0	2	1	2	2	1	1	1	1	2	2	2	1	6									1	2	1	1	2	2	2	1	3			2	0	1	1	1	1	1	2
10000012635849206287122020170903130142	1	19	2	4	2	2	3	0	0	1	1	1	2	1	1	1	1	1	1	2	1	7	4	2									2	2	2	1	2	2	3			2	0	1	1	1	1	0	1
10000052435849206286728520170914154649	2	63	1	4	2	2	3	0	0	2	1	1	1	1	1	1	1	1	1	1	1	7	4	2									2	2	2	4	2	1	3			2	0	1	1	0	1	3	2
10000052735849206286728520170914155636	2	64	1	4	2	2	3	0	0	2	1	2	2	1	1	1	1	1	1	1	1	5	4	2									2	2	2	4	2	1	3			2	0	1	1	0	1	3	2
10000011635849206287122020170902180955	2	33	1	4	2	2	3	0	0	1	2	2	2	1	1	1	1	1	1	98	1	3	4	2									2	2	2	2	2	1	3			2	0	1	1	0	1	1	2
10000050235849206286728520170914102746	2	26	1	1	2	2	3	0	0	2	1	1	1	1	1	2	1	1	1	1	2	6	4	2									2	2	2	2	1	1	3			2	0	1	1	0	0	1	2
10000051135849206286728520170914110815	2	28	1	4	2	2	3	0	0	2	1	1	1	1	1	1	1	1	1	1	2	6	4	2									2	2	2	2	2	1	3			2	0	1	1	0	1	1	2
10000012035849206286595820170901180831	1	20	2	4	2	2	3	0	0	2	2	3	3	1	1	1	1	1	1	1	2	7	4	2									2	2	2	1	2	2	3			2	0	0	0	1	1	0	1
10000023835849206286728520170901213247	1	70	4	4	2	2	3	2	0	2	2	1	2	1	1	1	2	1	2	2	1	6	4	2									1	1	2	4	2	3	3	2		2	0	1	1	1	1	3	0
10000025235849206286728520170902113143	2	24	4	4	2	2	3	0	0	2	1	2	2	1	1	1	2	1	1	1	1	7	2	2									2	1	2	1	2	3	3			2	0	1	1	0	1	0	0
10000018235849206286758220170902172153	1	25	4	1	1	2	3	0	0	2	1	2	3	1	1	1	1	1	2	2	1	8	1	2									1	2	2	2	1	3	3			2	1	1	0	1	0	1	0
10000025535849206286728520170902114750	1	54	1	2	2	2	3	2	0	2	2	1	1	1	1	1	1	1	1	2	1	4	4	2									2	1	2	3	2	1	3	2		2	0	1	1	1	1	2	2
10000046435849206286728520170913100454	2	27	1	4	2	2	3	0	0	2	1	2	2	1	1	2	1	1	2	1	2	5	4	2									2	2	2	2	2	1	3			2	0	1	1	0	1	1	2
10000024935849206286728520170902111639	1	40	2	2	2	2	3	0	0	2	2	1	2	1	1	1	2	1	2	1	1	6	4	2									2	1	2	3	2	2	3			2	0	1	1	1	1	2	1
10000025435849206286728520170902114109	1	18	1	4	2	2	3	0	0	2	2	2	2	1	1	1	1	1	1	2	1	8	2	2									2	2	2	1	2	1	3			2	1	1	1	1	1	0	2
10000049035849206286728520170913154250	2	20	1	4	2	2	3	0	0	2	1	1	1	2	2	1	1	1	1	1	2	6	4	2									2	2	2	1	2	1	3			2	0	1	1	0	1	0	2
10000016235849206286918220170902171344	1	19	4	1	2	2	3	0	0	2	2	3	2	1	1	1	1	1	2	1	1	7	2	2									2	2	2	1	1	3	3			2	0	0	1	1	0	0	0
10000049635849206286728520170913161248	1	27	1	4	2	2	3	0	0	2	1	2	2	1	1	1	1	1	1	1	1	7	4	2									2	2	2	2	2	1	3			2	0	1	1	1	1	1	2
10000024535849206286728520170901220837	1	56	4	4	2	2	3	0	0	2	2	1	2	1	1	1	2	1	2	2	1	5	4	2									1	1	2	3	2	3	3			2	0	1	1	1	1	2	0
10000011835849206286595820170901173631	2	45	1	4	2	2	3	0	0	2	1	2	2	1	1	1	1	1	2	1	1	8	4	2									2	2	2	3	2	1	3			2	1	1	1	0	1	2	2
10000010435849206287122020170901111736	2	21	2	4	2	2	3	0	0	2	2	3	3	1	1	1	1	1	2	2	1	8	4	2									2	2	2	1	2	2	3			2	1	0	0	0	1	0	1
10000010035849206287122020170901103256	2	23	4	3	2	1	3	0	0	2	2	3	3	1	1	1	1	1	2	1	1	7	1	2									1	1	2	1	2	3	3			2	0	0	0	0	1	0	0
10000046035849206286728520170912172447	1	28	4	1	2	2	3	0	0	2	1	3	3	1	1	1	1	1	2	1	2	5	4	2									2	2	2	2	1	3	3			2	0	0	0	1	0	1	0
10000046135849206286728520170912173102	1	26	4	4	2	2	3	0	0	2	1	3	3	1	1	1	1	1	1	1	1	6	4	2									2	2	2	2	2	3	3			2	0	0	0	1	1	1	0
10000046335849206286728520170912174303	1	26	4	4	2	2	3	0	0	2	1	2	2	1	1	2	1	1	1	1	1	6	4	2									2	2	2	2	2	3	3			2	0	1	1	1	1	1	0
10000045835849206286728520170912170045	1	24	4	4	2	2	3	0	0	2	1	2	2	1	1	2	1	1	2	1	2	6	2	2									2	2	2	1	2	3	3			2	0	1	1	1	1	0	0
10000043635849206286728520170912101711	1	22	1	4	2	2	3	0	0	2	1	3	3	1	2	2	2	1	1	1	1	5	4	2									2	2	2	1	2	1	3			2	0	0	0	1	1	0	2
10000043935849206286728520170912105353	2	23	1	1	1	1	3	0	0	2	1	2	2	1	1	2	2	1	2	2	2	5	4	2									2	2	2	1	1	1	3			2	0	1	1	0	0	0	2
10000019535849206287131120170901112607	1	32	4	2	2	2	3	0	0	2	1	3	3	1	1	1	1	1	2	2	1	9	2	2									2	2	2	2	2	3	3			2	1	0	0	1	1	1	0
10000019935849206287131120170901130125	1	31	1	1	2	2	3	0	0	2	2	2	2	1	1	1	1	1	1	2	2	10	3	2									1	1	2	2	1	1	3			2	1	1	1	1	0	1	2
10000020135849206287131120170901134705	1	39	1	98	2	2	3	0	0	2	2	3	3	1	1	1	1	1	2	1	1	10	2	2									2	1	2	2		1	3			2	1	0	0	1		1	2
10000010035849206286595820170831121917	2	33	2	1	2	2	3	0	0	2	1	2	2	1	1	1	1	1	2	2	1	3	4	2									2	2	3	2	1	2	3			3	0	1	1	0	0	1	1
10000016835849206287122020170911132915	1	47	1	1	2	2	3	0	0	2	2	2	2	1	1	1	1	1	1	1	1	9	3	2									1	1	3	3	1	1	3			3	1	1	1	1	0	2	2
10000013635849206286728520170831182834	2	52	2	1	2	2	3	0	0	2	2	2	2	1	1	1	1	1	2	2	1	7	4	2									2	2	3	3	1	2	3			3	0	1	1	0	0	2	1
10000014135849206286728520170831185237	2	50	1	4	1	1	3	1	2	2	2	2	2	1	1	1	1	1	1	2	1	1	4	2									2	2	3	3	2	1	3	1	2	3	0	1	1	0	1	2	2
10000042235849206286728520170911092956	1	22	1	4	2	2	3	0	0	2	1	1	1	1	1	2	2	1	1	1	1	5	4	2									2	2	3	1	2	1	3			3	0	1	1	1	1	0	2
10000018935849206287131120170831130959	2	28	1	4	2	1	3	0	0	2	1	2	2	1	1	1	1	1	2	2	2	8	2	1									2	2	3	2	2	1	3			3	1	1	1	0	1	1	2
10000019035849206287131120170831132803	1	28	1	4	2	2	3	0	0	2	1	3	3	1	1	1	1	1	2	2	1	8	1	2									1	1	3	2	2	1	3			3	1	0	0	1	1	1	2
10000014335849206286728520170831190124	2	56	4	4	1	2	3	0	0	2	2	3	3	1	1	1	1	1	1	2	1	8	4	2									2	2	3	3	2	3	3			3	1	0	0	0	1	2	0
10000018235849206286259120170831125935	1	66	1	1	1	1	3	0	0	2	1	2	2	1	1	1	1	1	1	98	1	7	2	2									2	2	3	4	1	1	3			3	0	1	1	1	0	3	2
10000015335849206286595820170909111732	2	28	4	4	1	1	3	0	0	2	1	3	3	1	1	2	1	1	2	2	2	7	3	2									2	2	3	2	2	3	3			3	0	0	0	0	1	1	0
10000008935849206287122020170830124939	1	19	4	4	2	2	3	0	0	2	1	3	3	1	1	1	1	1	2	2	2	7	3	2									1	2	3	1	2	3	3			3	0	0	0	1	1	0	0
10000019235849206286595820170920202012	1	20	1	1	1	2	3	0	0	2	2	3	3	1	1	1	1	1	1	2	2	8	3	2									2	2	3	1	1	1	3			3	1	0	0	1	0	0	2
10000015835849206287122020170909123817	2	34	4	4	2	2	3	0	0	2	2	2	2	1	1	1	1	1	1	1	1	7	4	2									2	2	3	2	2	3	3			3	0	1	1	0	1	1	0
10000015635849206287122020170909120946	1	52	2	4	2	2	3	0	0	2	2	2	2	1	1	1	1	1	98	1	1	6	4	2									2	2	3	3	2	2	3			3	0	1	1	1	1	2	1
10000009035849206287122020170830180314	1	42	1	4	2	2	3	0	0	1	1	2	2	1	1	1	1	1	1	2	1	8	1	2									2	2	3	3	2	1	3			3	1	1	1	1	1	2	2
10000016035849206287122020170909131952	1	48	1	1	2	1	3	0	0	2	2	3	2	1	1	1	1	1	2	2	1	10	2	2									2	2	3	3	1	1	3			3	1	0	1	1	0	2	2
10000007435849206287122020170829101620	1	24	2	1	2	2	3	0	0	2	1	2	2	1	1	1	1	1	1	98	1	9	4	2									1	2	3	1	1	2	3			3	1	1	1	1	0	0	1
10000008235849206286728520170830091021	2	61	1	4	1	1	3	0	0	2	1	1	1	1	1	1	1	1	1	1	1	6	1	2									2	1	3	4	2	1	3			3	0	1	1	0	1	3	2
10000008735849206287122020170830120419	2	31	2	1	2	2	3	0	0	2	2	3	2	1	1	1	1	1	2	2	1	8	4	2									2	2	3	2	1	2	3			3	1	0	1	0	0	1	1
10000015935849206287122020170909130736	1	34	2	4	2	2	3	0	0	2	2	2	2	1	1	1	1	1	1	1	1	5	3	2									2	2	3	2	2	2	3			3	0	1	1	1	1	1	1
10000014335849206286757420170829104112	1	26	4	4	2	2	3	0	0	2	2	2	3	1	1	1	1	1	1	2	1	5	4	2									1	1	3	2	2	3	3			3	0	1	0	1	1	1	0
10000008335849206286728520170830092431	1	41	2	4	1	1	3	0	0	2	1	2	2	1	1	2	2	2	2	2	1	5	2	2									2	2	3	3	2	2	3			3	0	1	1	1	1	2	1
10000015035849206286918220170830211628	2	23	1	1	1	1	3	0	0	2	1	3	3	1	1	1	1	1	2	98	1	6	1	2									1	2	3	1	1	1	3			3	0	0	0	0	0	0	2
10000007635849206286728520170830074218	2	63	2	4	2	1	3	0	0	2	1	1	2	1	1	1	1	1	2	2	2	5	1	2									1	2	3	4	2	2	3			3	0	1	1	0	1	3	1
10000039235849206286728520170909143624	1	48	4	4	2	2	3	0	0	2	1	2	2	1	1	1	1	1	1	2	2	5	2	2									2	2	3	3	2	3	3			3	0	1	1	1	1	2	0
10000016635849206286512320170830174554	2	39	2	4	2	2	3	0	0	2	2	2	2	1	1	1	1	1	2	2	2	6	4	2									2	2	3	2	2	2	3			3	0	1	1	0	1	1	1
10000006435849206286595820170828170409	2	30	2	4	2	2	3	0	0	1	2	3	3	1	1	2	1	1	2	1	2	5	4	2									2	2	3	2	2	2	3			3	0	0	0	0	1	1	1
10000006735849206287122020170828180356	1	70	1	4	2	2	3	0	0	2	1	2	2	1	1	1	1	1	1	1	1	7	3	2									2	1	3	4	2	1	3			3	0	1	1	1	1	3	2
10000014635849206287122020170907193357	1	23	4	1	2	2	3	0	0	2	1	3	3	1	1	1	1	1	1	1	1	7	3	2									2	2	3	1	1	3	3			3	0	0	0	1	0	0	0
10000005435849206286595820170828100813	2	38	1	2	2	2	3	0	0	2	2	1	1	1	1	1	1	1	1	1	1	1	4	2									2	2	3	2	2	1	3			3	0	1	1	0	1	1	2
10000006535849206287122020170828115812	1	32	4	2	2	2	3	0	0	2	1	3	3	1	1	1	1	1	1	1	1	6	4	2									2	2	3	2	2	3	3			3	0	0	0	1	1	1	0
10000006135849206287122020170828103151	2	51	1	4	1	2	3	0	0	2	2	2	2	1	1	1	1	1	1	2	1	5	4	2									2	2	3	3	2	1	3			3	0	1	1	0	1	2	2
10000014835849206287122020170907194818	1	23	2	4	2	2	3	0	0	2	1	3	3	1	1	1	1	1	1	1	1	8	98	2									2	2	3	1	2	2	3			3	1	0	0	1	1	0	1
10000006935849206287122020170828182435	1	39	1	4	2	2	3	0	0	2	1	3	3	1	1	1	1	1	1	2	1	8	2	2									2	2	3	2	2	1	3			3	1	0	0	1	1	1	2
10000005735849206286706120170828163444	1	61	1	4	1	1	3	2	0	1	1	2	2	1	1	1	1	1	1	1	1	8	4	2									2	3	3	4	2	1	3	2		3	1	1	1	1	1	3	2
10000004835849206286513120170828143107	2	26	4	1	2	1	3	0	0	2	2	3	3	1	1	1	1	2	2	1	1	7	2	2									2	2	3	2	1	3	3			3	0	0	0	0	0	1	0
10000006535849206286728520170828211524	2	58	1	4	1	1	3	0	0	2	1	2	2	1	1	1	1	1	2	2	1	7	1	2									1	1	3	3	2	1	3			3	0	1	1	0	1	2	2
10000005235849206286513120170828163722	1	42	1	1	2	2	3	0	0	2	1	1	1	1	1	1	1	1	1	1	2	3	1	2									1	1	3	3	1	1	3			3	0	1	1	1	0	2	2
10000005135849206286513120170828163044	1	50	2	4	1	1	3	2	0	2	1	2	3	2	1	1	2	1	2	1	1	6	2	2									2	1	3	3	2	2	3	2		3	0	1	0	1	1	2	1
10000005835849206286706120170828163843	1	42	2	2	1	2	3	0	0	2	1	2	2	1	1	1	1	1	1	1	1	5	3	2									1	1	3	3	2	2	3			3	0	1	1	1	1	2	1
10000013135849206286757420170828131421	2	45	4	1	2	2	3	0	0	2	2	3	3	1	1	1	1	1	2	2	2	8	3	2									2	2	3	3	1	3	3			3	1	0	0	0	0	2	0
10000013235849206286918220170828162206	2	35	2	1	2	1	3	0	0	2	1	3	3	1	1	1	1	1	2	1	1	7	1	2									2	2	3	2	1	2	3			3	0	0	0	0	0	1	1
10000012935849206286918220170828152556	1	20	1	1	2	1	3	0	0	2	2	3	3	1	2	1	1	1	2	2	1	8	4	2									1	1	3	1	1	1	3			3	1	0	0	1	0	0	2
10000015635849206287131120170828140302	1	29	1	98	1	2	3	0	0	2	1	2	2	1	1	1	1	1	1	1	1	5	4	2									2	2	3	2		1	3			3	0	1	1	1		1	2
10000013035849206286757420170828114535	1	41	4	1	2	2	3	0	0	2	2	2	2	1	1	1	1	1	1	2	1	5	3	2									2	2	3	3	1	3	3			3	0	1	1	1	0	2	0
10000013635849206286512320170828144224	1	38	4	2	2	2	3	0	0	2	2	2	2	1	1	1	1	1	1	2	2	5	4	2									2	2	3	2	2	3	3			3	0	1	1	1	1	1	0
10000013435849206286512320170828141349	1	21	4	4	2	2	3	0	0	2	2	2	3	1	1	1	2	1	1	1	1	8	4	2									1	2	3	1	2	3	3			3	1	1	0	1	1	0	0
10000004935849206287122020170827112645	1	30	4	4	1	1	3	0	0	2	2	2	3	1	1	1	1	1	1	2	1	5	3	2									1	1	3	2	2	3	3			3	0	1	0	1	1	1	0
10000014135849206287122020170907110413	2	33	4	1	2	1	3	0	0	1	1	3	3	1	1	1	1	1	2	1	2	8	3	2									1	1	3	2	1	3	3			3	1	0	0	0	0	1	0
10000017635849206287122020170916183242	2	40	1	4	2	1	3	0	0	2	1	3	2	1	1	1	1	1	1	98	1	7	4	2									1	2	3	3	2	1	3			3	0	0	1	0	1	2	2
10000017735849206287122020170916202102	2	49	1	4	2	1	3	0	0	2	1	2	2	1	1	1	2	1	98	1	1	6	3	2									2	2	3	3	2	1	3			3	0	1	1	0	1	2	2
10000005935849206287122020170827194109	1	43	2	1	2	2	3	0	0	2	2	3	3	1	1	1	1	1	98	1	1	6	4	2									2	2	3	3	1	2	3			3	0	0	0	1	0	2	1
10000005835849206287122020170827193304	2	37	2	4	2	1	3	0	0	2	1	3	2	1	1	1	1	1	1	1	1	5	1	2									1	2	3	2	2	2	3			3	0	0	1	0	1	1	1
10000014235849206287122020170907111947	2	38	2	1	2	1	3	0	0	1	1	2	2	1	1	1	1	1	1	1	1	5	2	2									2	2	3	2	1	2	3			3	0	1	1	0	0	1	1
10000005435849206287122020170827181207	2	26	1	4	2	1	3	0	0	1	2	3	3	1	1	1	2	1	2	2	1	6	3	2									1	2	3	2	2	1	3			3	0	0	0	0	1	1	2
10000017235849206287122020170916171635	2	28	1	4	2	1	3	0	0	2	1	3	3	1	1	2	1	1	2	2	1	9	4	2									2	2	3	2	2	1	3			3	1	0	0	0	1	1	2
10000017435849206287122020170916173728	2	35	1	2	2	2	3	1	0	1	1	3	3	1	1	1	1	1	1	98	1	6	4	2									2	2	3	2	2	1	3	1		3	0	0	0	0	1	1	2
10000004035849206287122020170826190256	1	31	2	2	1	1	3	0	0	2	1	2	2	1	1	1	1	1	1	1	1	7	4	2									2	2	3	2	2	2	3			3	0	1	1	1	1	1	1
10000017335849206287122020170916172544	2	40	4	4	2	2	3	0	0	2	2	2	2	1	1	1	1	1	2	2	2	7	4	2									2	2	3	3	2	3	3			3	0	1	1	0	1	2	0
10000012735849206286757420170826112918	2	44	1	1	1	1	3	0	0	2	2	2	2	1	1	1	1	1	1	1	1	2	4	2									2	2	3	3	1	1	3			3	0	1	1	0	0	2	2
10000012135849206286918220170827152925	2	33	2	1	2	1	3	0	0	2	2	2	3	1	1	1	1	1	2	2	1	5	1	2									2	2	3	2	1	2	3			3	0	1	0	0	0	1	1
10000011935849206286918220170827151338	1	24	1	3	1	2	3	0	0	2	2	2	3	1	1	1	1	1	1	1	1	7	2	2									1	1	3	1	2	1	3			3	0	1	0	1	1	0	2
10000012035849206286918220170827152210	1	22	1	1	2	2	3	0	0	2	2	3	2	1	1	1	1	1	1	1	1	8	2	2									1	2	3	1	1	1	3			3	1	0	1	1	0	0	2
10000013335849206286259120170826182458	1	48	1	1	1	1	3	0	0	2	2	2	2	1	1	1	2	1	1	2	2	8	3	2									2	2	3	3	1	1	3			3	1	1	1	1	0	2	2
10000013035849206286259120170826172302	2	20	3	1	2	2	3	0	0	2	2	2	1	1	1	1	1	1	2	2	1	5	3	2									2	2	3	1	1	2	3			3	0	1	1	0	0	0	1
10000001435849206287216020170823191258	1	34	4	4	2	2	3	1	0	2	2	2	3	1	1	1	1	1	2	2	1	8			2	2	2						2	2	3	2	2	3	3	1		3	1	1	0	1	1	1	0
10000001035849206287216020170823170855	1	33	1	5	2	2	3	0	0	2	2	3	3	1	1	2	1	1	1	2	98	8			2	2	2						2	2	3	2	2	1	3			3	1	0	0	1	1	1	2
10000013135849206287262420170903154023	1	34	2	1	2	2	3	0	0	2	2	3	2	1	1	1	1	1	2	2	1	6			2	2	2						2	2	3	2	1	2	3			3	0	0	1	1	0	1	1
10000001235849206287262420170823183258	1	33	2	4	2	2	3	0	0	2	1	3	3	1	1	1	1	1	1	2	2	8			1	2	2						2	2	3	2	2	2	3			3	1	0	0	1	1	1	1
10000011535849206287262420170902172645	2	22	4	4	1	2	3	0	0	2	1	2	2	1	1	1	1	1	1	2	2	5			2	2	2						2	2	3	1	2	3	3			3	0	1	1	0	1	0	0
10000050835849206286728520170914105532	1	49	1	2	2	2	3	0	0	2	1	1	1	2	2	1	1	1	2	1	2	6			3	2	1						2	2	3	3	2	1	3			3	0	1	1	1	1	2	2
10000051335849206286728520170914111917	1	40	1	2	2	2	3	0	0	2	1	1	1	2	1	1	1	1	2	1	1	6			3	2	2						2	2	3	3	2	1	3			3	0	1	1	1	1	2	2
10000011135849206287131120170823132258	1	41	1	4	2	2	3	0	0	2	1	3	2	1	1	1	1	1	1	1	1	9			2	2	2						2	2	3	3	2	1	3			3	1	0	1	1	1	2	2
10000008635849206286867120170823123635	1	46	1	1	2	2	3	0	0	2	1	3	2	1	1	1	1	1	1	1	1	5			2	2	2						2	2	3	3	1	1	3			3	0	0	1	1	0	2	2
10000010835849206286390420170823112906	2	21	4	1	2	2	3	0	0	2	2	3	3	1	1	1	1	1	1	2	1	8			2	2	2						2	2	3	1	1	3	3			3	1	0	0	0	0	0	0
10000011035849206286902620170823165023	1	42	2	1	2	2	3	0	0	2	2	3	3	1	1	1	1	1	1	2	2	6			2	2	2						2	2	3	3	1	2	3			3	0	0	0	1	0	2	1
10000010435849206286902620170823142130	2	40	2	1	2	2	3	0	0	2	2	3	3	1	1	1	1	1	2	2	2	7			2	2	2						2	2	3	3	1	2	3			3	0	0	0	0	0	2	1
10000009935849206286793920170823124225	1	33	2	2	2	2	3	0	0	1	1	3	3	2	2	1	2	1	1	1	1	5			1	2	2						2	2	3	2	2	2	3			3	0	0	0	1	1	1	1
10000010935849206286902620170823163759	2	30	2	1	2	2	3	0	0	2	2	3	3	1	1	1	2	1	2	2	1	10			2	2	2						2	2	3	2	1	2	3			3	1	0	0	0	0	1	1
10000009235849206286793920170823105002	2	50	2	2	2	2	3	0	0	2	2	2	2	1	1	1	1	1	1	1	1	9			2	2	2						2	2	3	3	2	2	3			3	1	1	1	0	1	2	1
10000001635849206287173320170823191529	2	28	5	2	2	1	3	0	0	2	1	1	1	1	1	1	1	1	1	1	1	6									1	2	2	2	3	2	2	3	3			3	0	1	1	0	1	1	0
10000000235849206286449820170823093310	1	28	4	4	2	2	3	0	0	2	1	2	2	1	1	1	1	1	1	1	1	7									2	2	2	2	3	2	2	3	3			3	0	1	1	1	1	1	0
10000001735849206287173320170823193424	1	34	4	2	2	1	3	0	0	1	2	1	1	1	1	1	1	1	1	1	1	7									2	2	2	2	3	2	2	3	3			3	0	1	1	1	1	1	0
10000000935849206287173320170823125812	1	50	4	2	2	2	3	0	0	2	2	1	1	1	1	1	1	1	1	1	1	6									2	2	2	2	3	3	2	3	3			3	0	1	1	1	1	2	0
10000012235849206286449820170902190521	1	46	2	3	2	1	3	0	0	2	2	2	2	1	1	1	1	1	1	2	1	6									2	2	2	2	3	3	2	2	3			3	0	1	1	1	1	2	1
10000012435849206286449820170902195812	1	42	2	2	2	2	3	0	0	2	2	1	1	1	1	1	1	1	1	2	1	6									2	2	2	1	3	3	2	2	3			3	0	1	1	1	1	2	1
10000013035849206286449820170903145031	2	45	1	4	2	2	3	0	0	2	1	2	2	1	1	1	1	1	1	1	1	5									2	2	2	2	3	3	2	1	3			3	0	1	1	0	1	2	2
10000027235849206286728520170903092054	1	29	4	1	1	2	3	0	0	2	2	3	2	1	1	1	1	1	1	1	1	8									1	2	2	2	3	2	1	3	3			3	1	0	1	1	0	1	0
10000000435849206286449820170823105510	2	64	1	4	1	1	3	0	0	2	2	2	3	1	1	1	1	1	1	2	1	5									2	2	2	2	3	4	2	1	3			3	0	1	0	0	1	3	2
10000030335849206286728520170903214640	2	24	1	4	2	2	3	0	0	1	1	3	3	1	1	1	1	2	1	1	1	5									2	2	1	1	3	1	2	1	3			3	0	0	0	0	1	0	2
10000026435849206286728520170903082227	2	42	4	1	2	2	3	0	0	2	1	2	2	1	1	1	1	1	1	1	1	5									1	2	2	2	3	3	1	3	3			3	0	1	1	0	0	2	0
10000009635849206286514920170823102848	1	24	4	1	2	2	3	0	0	2	1	2	3	1	1	2	1	1	1	1	1	6									2	2	2	2	3	1	1	3	3			3	0	1	0	1	0	0	0
10000011235849206286951320170823115056	2	41	4	1	2	2	3	0	0	2	2	3	3	1	1	1	1	1	1	2	1	7									3	2	2	2	3	3	1	3	3			3	0	0	0	0	0	2	0
10000011635849206286951320170823142611	2	23	2	98	2	2	3	0	0	2	2	3	3	1	1	1	1	1	2	2	1	8									1	2	1	2	3	1		2	3			3	1	0	0	0		0	1
10000019735849206286514920170903125548	1	29	2	1	2	1	3	0	0	2	2	1	1	1	1	1	2	1	2	2	2	6									3	2	3	1	3	2	1	2	3			3	0	1	1	1	0	1	1
10000026535849206286728520170903082823	2	33	2	4	2	2	3	0	0	2	1	3	3	1	1	1	1	1	2	2	1	8									1	1	2	2	3	2	2	2	3			3	1	0	0	0	1	1	1
10000026835849206286728520170903085210	2	50	1	1	2	2	3	0	0	2	1	1	1	1	1	1	1	1	1	1	1	7									2	2	1	1	3	3	1	1	3			3	0	1	1	0	0	2	2
10000052135849206286728520170914150948	1	43	1	1	2	2	3	0	0	2	1	1	1	1	1	1	1	1	1	1	2	6									2	1	1	1	3	3	1	1	3			3	0	1	1	1	0	2	2
10000010835849206286760820170823114434	1	43	3	4	2	2	3	0	0	2	2	2	3	1	1	1	1	1	2	2	1	6									2	2	2	2	3	3	2	2	3			3	0	1	0	1	1	2	1
10000010735849206033560820170823122527	1	23	2	4	2	1	3	0	0	2	1	2	2	1	1	1	2	1	2	2	1	8									1	2	1	1	3	1	2	2	3			3	1	1	1	1	1	0	1
10000010835849206033560820170823135024	2	50	1	1	1	1	3	0	0	1	2	1	1	1	1	1	1	1	2	2	1	1									2	2	2	2	3	3	1	1	3			3	0	1	1	0	0	2	2
10000009935849206286517220170823143956	1	22	4	4	2	2	3	0	0	2	2	2	2	1	2	1	2	1	1	2	2	5									2	2	3	2	3	1	2	3	3			3	0	1	1	1	1	0	0
10000009235849206286517220170823111957	2	52	1	1	2	2	3	0	0	2	2	2	2	1	1	1	1	1	1	2	1	5									1	2	1	1	3	3	1	1	3			3	0	1	1	0	0	2	2
10000010135849206286517220170823150445	2	33	4	4	2	2	3	0	0	2	2	3	3	1	1	1	1	1	1	1	2	6									2	2	3	2	3	2	2	3	3			3	0	0	0	0	1	1	0
10000010035849206286517220170823144940	2	35	1	4	2	2	3	0	0	2	2	3	3	1	1	1	1	1	2	2	2	8									2	2	1	1	3	2	2	1	3			3	1	0	0	0	1	1	2
10000000535849206286775620170823112211	2	50	2	4	1	1	3	2	0	2	1	2	2	1	1	1	1	1	2	1	1	5						1	2	2			2	2	3	3	2	2	3	2		3	0	1	1	0	1	2	1
10000001235849206286775620170823185643	1	24	1	4	2	2	3	0	0	1	1	2	2	1	1	1	1	1	1	1	1	7						1	2	2			2	2	3	1	2	1	3			3	0	1	1	1	1	0	2
10000001035849206286775620170823175117	1	52	1	1	2	1	3	0	0	1	2	3	3	1	1	1	1	1	2	2	1	10						1	2	2			2	2	3	3	1	1	3			3	1	0	0	1	0	2	2
10000000735849206286723620170823173815	2	45	4	3	2	2	3	0	0	2	2	1	1	1	1	1	1	1	1	2	1	5						1	2	2			2	2	3	3	2	3	3			3	0	1	1	0	1	2	0
10000029335849206286728520170903151509	1	19	1	4	2	2	3	0	0	2	1	3	3	1	1	2	1	1	2	1	2	7						2	2	2			2	2	3	1	2	1	3			3	0	0	0	1	1	0	2
10000050635849206286728520170914104634	1	50	1	4	2	2	3	0	0	2	1	1	1	1	1	1	1	1	1	1	1	6						3	2	3			2	2	3	3	2	1	3			3	0	1	1	1	1	2	2
10000050735849206286728520170914105006	1	48	1	4	1	1	3	0	0	1	1	1	1	2	1	1	1	1	1	1	1	7						2	2	1			2	2	3	3	2	1	3			3	0	1	1	1	1	2	2
10000052235849206286728520170914151727	2	25	4	2	2	2	3	0	0	2	1	2	1	1	1	1	1	1	1	1	1	8						2	2	1			2	2	3	2	2	3	3			3	1	1	1	0	1	1	0
10000009135849206287104820170822150755	2	43	2	1	2	1	3	0	0	2	1	3	3	1	1	1	1	1	1	1	1	7						3	2	2			2	2	3	3	1	2	3			3	0	0	0	0	0	2	1
10000016435849206286913320170903125813	1	25	4	1	2	2	3	0	0	1	1	2	3	1	1	1	1	1	2	2	1	10						1	2	2			1	1	3	2	1	3	3			3	1	1	0	1	0	1	0
10000007735849206286913320170822135022	1	83	1	1	1	1	3	0	0	2	2	3	2	1	1	1	1	1	2	2	1	9						3	3	2			2	1	3	4	1	1	3			3	1	0	1	1	0	3	2
10000052335849206286728520170914152117	2	27	1	4	2	2	3	0	0	2	1	2	1	1	1	1	1	1	1	1	1	6						2	2	2			2	2	3	2	2	1	3			3	0	1	1	0	1	1	2
10000008235849206286913320170823095129	1	53	1	1	2	2	3	0	0	2	2	1	2	1	1	1	1	1	1	2	1	4						1	1	3			3	3	3	3	1	1	3			3	0	1	1	1	0	2	2
10000009835849206286507320170823094028	1	51	1	1	2	2	3	0	0	2	2	3	3	1	1	1	1	1	1	1	1	9						1	1	1			1	2	3	3	1	1	3			3	1	0	0	1	0	2	2
10000008335849206286913320170823132857	1	53	4	1	2	2	3	0	0	2	2	3	3	1	1	1	1	1	1	2	2	6						3	2	2			2	2	3	3	1	3	3			3	0	0	0	1	0	2	0
10000009735849206286507320170823092810	1	24	2	4	2	2	3	0	0	2	1	3	3	1	1	1	1	1	1	1	1	8						1	1	2			2	2	3	1	2	2	3			3	1	0	0	1	1	0	1
10000010635849206286507320170823142424	2	31	2	4	2	2	3	0	0	2	1	1	2	1	1	1	1	1	1	1	1	6						1	1	2			1	2	3	2	2	2	3			3	0	1	1	0	1	1	1
10000010635849206286538820170823121646	2	39	1	1	2	2	3	0	0	2	2	2	2	1	1	1	1	1	1	1	1	6						2	2	2			2	2	3	2	1	1	3			3	0	1	1	0	0	1	2
10000011035849206286538820170823155652	2	60	4	1	2	1	3	0	0	2	1	2	2	1	1	1	1	1	2	1	1	5						1	2	2			2	2	3	4	1	3	3			3	0	1	1	0	0	3	0
10000010135849206286762420170823154519	2	28	4	1	2	1	3	0	0	2	2	3	3	1	1	1	1	1	2	2	1	7						1	2	2			2	1	3	2	1	3	3			3	0	0	0	0	0	1	0
10000011135849206287262420170901191236	1	24	1	1	2	1	3	0	0	2	2	2	2	1	1	1	1	1	2	2	1	4			2	2	2						2	2	3	1	1	1	3			3	0	1	1	1	0	0	2
10000011035849206287262420170901185455	1	38	2	4	2	2	3	0	0	2	1	2	2	1	2	1	1	1	2	2	2	5			2	2	2						2	2	3	2	2	2	3			3	0	1	1	1	1	1	1
10000026235849206286728520170902122841	2	37	4	4	1	1	3	0	0	1	1	1	1	1	1	1	1	1	1	1	1	7			3	2	2						3	3	3	2	2	3	3			3	0	1	1	0	1	1	0
10000050035849206286728520170913163235	2	25	4	4	2	2	3	0	0	2	1	2	2	1	1	1	1	1	1	1	2	6			2	2	2						2	2	3	2	2	3	3			3	0	1	1	0	1	1	0
10000010935849206287262420170901184113	1	30	1	1	1	1	3	1	0	1	2	3	2	1	1	1	1	1	1	2	2	5			3	2	2						3	2	3	2	1	1	3	1		3	0	0	1	1	0	1	2
10000009835849206286390420170822143158	2	29	4	1	2	1	3	0	0	2	2	3	3	1	1	2	1	1	2	2	1	7			2	2	2						3	2	3	2	1	3	3			3	0	0	0	0	0	1	0
10000026135849206286728520170902122456	2	55	4	4	2	2	3	0	0	2	1	1	1	1	1	1	1	1	1	1	1	5			3	2	2						2	2	3	3	2	3	3			3	0	1	1	0	1	2	0
10000046835849206286728520170913102422	1	25	4	4	2	2	3	0	0	2	1	2	2	1	1	1	1	1	2	2	1	4			2	2	1						2	2	3	2	2	3	3			3	0	1	1	1	1	1	0
10000009635849206286390420170822114000	2	47	2	2	2	2	3	0	0	2	1	3	3	1	1	2	1	1	1	2	2	8			3	2	2						2	2	3	3	2	2	3			3	1	0	0	0	1	2	1
10000009335849206286390420170822103048	2	76	2	1	1	1	3	1	0	2	2	3	3	1	1	1	1	1	1	2	1	8			2	2	2						2	1	3	4	1	2	3	1		3	1	0	0	0	0	3	1
10000046935849206286728520170913102743	1	31	1	4	2	2	3	0	0	2	1	2	2	1	1	1	1	1	2	1	2	5			2	2	2						2	2	3	2	2	1	3			3	0	1	1	1	1	1	2
10000049235849206286728520170913155221	1	28	1	4	2	2	3	0	0	2	1	1	1	1	1	2	2	2	1	1	1	5			2	2	3						2	2	3	2	2	1	3			3	0	1	1	1	1	1	2
10000007635849206286867120170822101303	1	59	1	4	1	1	3	0	0	2	2	3	3	1	1	1	1	1	1	2	2	7			2	2	2						2	1	3	3	2	1	3			3	0	0	0	1	1	2	2
10000009935849206286758220170822113320	2	23	1	4	2	2	3	0	0	2	2	3	2	1	1	1	1	1	1	2	1	5			1	2	2						2	2	3	1	2	1	3			3	0	0	1	0	1	0	2
10000016635849206286867120170902105024	2	24	4	1	2	2	3	0	0	2	2	2	3	1	1	1	1	1	2	1	1	7			2	2	2						2	2	3	1	1	3	3			3	0	1	0	0	0	0	0
10000002135849206286706120170822094801	1	30	2	1	2	2	3	0	0	2	2	2	2	1	1	1	1	1	1	1	1	5			2	2	2						2	2	3	2	1	2	3			3	0	1	1	1	0	1	1
10000008335849206286793920170822122843	1	18	2	1	2	2	3	0	0	2	2	3	3	2	1	1	1	1	1	2	1	6			2	2	2						2	2	3	1	1	2	3			3	0	0	0	1	0	0	1
10000009035849206286793920170822150558	2	55	2	1	2	2	3	1	0	2	1	2	2	1	1	2	2	1	2	2	2	7			1	2	2						2	2	3	3	1	2	3	1		3	0	1	1	0	0	2	1
10000008635849206286793920170822141022	1	30	2	3	2	1	3	0	0	2	1	3	3	2	1	2	2	1	2	1	2	8			2	2	2						2	2	3	2	2	2	3			3	1	0	0	1	1	1	1
10000008935849206286793920170822145216	2	29	2	4	2	2	3	0	0	2	1	3	3	1	1	1	1	1	2	2	2	10			2	2	2						2	2	3	2	2	2	3			3	1	0	0	0	1	1	1
10000012535849206287173320170902110927	1	38	2	1	2	2	3	0	0	2	2	3	3	1	1	1	1	1	1	2	1	6									2	2	2	2	3	2	1	2	3			3	0	0	0	1	0	1	1
10000047535849206286728520170913104957	1	26	4	2	2	2	3	0	0	2	2	3	3	1	1	1	1	1	2	2	1	6									2	2	2	2	3	2	2	3	3			3	0	0	0	1	1	1	0
10000047335849206286728520170913104305	2	26	4	4	2	2	3	0	0	2	1	3	3	1	1	1	1	2	1	1	2	6									2	2	2	2	3	2	2	3	3			3	0	0	0	0	1	1	0
10000047435849206286728520170913104706	2	25	4	1	2	2	3	0	0	2	1	1	1	1	1	1	1	1	1	2	2	6									2	2	2	2	3	2	1	3	3			3	0	1	1	0	0	1	0
10000048735849206286728520170913152839	2	27	4	4	2	2	3	0	0	2	1	2	2	1	1	1	1	1	1	1	1	6									2	1	2	2	3	2	2	3	3			3	0	1	1	0	1	1	0
10000048835849206286728520170913153419	2	26	4	4	2	2	3	0	0	2	1	3	3	1	1	1	1	1	1	1	1	5									3	2	2	2	3	2	2	3	3			3	0	0	0	0	1	1	0
10000011335849206286449820170901194037	1	46	1	2	2	2	3	0	0	2	2	3	1	1	1	1	1	1	1	1	1	5									2	2	2	2	3	3	2	1	3			3	0	0	1	1	1	2	2
10000007735849206286195720170822155841	1	74	1	4	1	1	3	0	0	2	2	2	2	1	1	1	1	1	1	2	1	9									1	2	2	2	3	4	2	1	3			3	1	1	1	1	1	3	2
10000007635849206286195720170822154551	2	50	1	4	2	2	3	0	0	1	2	3	3	1	1	1	1	1	2	2	1	9									1	2	2	2	3	3	2	1	3			3	1	0	0	0	1	2	2
10000005735849206286625320170822115935	2	37	4	4	1	1	3	0	0	2	1	3	2	1	1	1	1	1	1	2	1	4									2	2	2	2	3	2	2	3	3			3	0	0	1	0	1	1	0
10000006235849206286625320170822133053	2	26	4	2	2	2	3	0	0	2	1	3	3	1	1	1	1	1	2	2	1	9									1	2	1	2	3	2	2	3	3			3	1	0	0	0	1	1	0
10000023735849206286728520170901210111	2	41	2	4	1	1	3	0	0	2	1	2	2	1	1	1	1	2	2	2	1	6									1	1	2	2	3	3	2	2	3			3	0	1	1	0	1	2	1
10000006635849206286625320170822142750	1	38	2	1	2	1	3	0	0	2	1	3	3	1	1	1	1	1	2	2	1	7									2	2	2	2	3	2	1	2	3			3	0	0	0	1	0	1	1
10000018135849206286514920170902104052	1	29	4	1	2	1	3	0	0	2	2	3	3	1	1	2	2	2	2	2	1	7									2	2	2	2	3	2	1	3	3			3	0	0	0	1	0	1	0
10000019035849206286514920170902151726	1	25	4	1	2	2	3	0	0	1	1	2	3	1	1	1	1	1	1	1	1	7									3	2	2	2	3	2	1	3	3			3	0	1	0	1	0	1	0
10000009435849206286951320170822103331	2	49	2	1	2	2	3	2	0	2	1	3	3	1	1	1	1	1	1	2	1	9									2	2	2	2	3	3	1	2	3	2		3	1	0	0	0	0	2	1
10000019335849206286514920170902161331	2	26	2	4	2	2	3	0	0	2	1	2	2	1	1	1	1	1	2	1	1	5									1	2	2	2	3	2	2	2	3			3	0	1	1	0	1	1	1
10000007435849206286195720170822151610	1	25	1	5	2	2	3	0	0	2	1	2	2	1	1	1	1	1	1	2	1	5									1	2	1	2	3	2	2	1	3			3	0	1	1	1	1	1	2
10000022435849206286728520170901195813	2	48	1	4	2	2	3	0	0	2	1	2	2	1	1	1	1	1	1	2	1	7									1	2	2	2	3	3	2	1	3			3	0	1	1	0	1	2	2
10000009635849206286760820170822141034	1	35	2	4	2	2	3	0	0	2	1	3	3	1	1	1	1	1	1	2	1	8									1	2	2	2	3	2	2	2	3			3	1	0	0	1	1	1	1
10000010135849206286951320170822142103	1	32	2	1	1	1	3	0	0	2	2	3	2	1	1	1	1	1	2	2	1	6									1	2	1	2	3	2	1	2	3			3	0	0	1	1	0	1	1
10000009035849206033560820170822143843	1	30	4	4	2	2	3	0	0	2	2	2	2	1	2	1	1	1	1	1	1	5									2	2	2	2	3	2	2	3	3			3	0	1	1	1	1	1	0
10000008835849206286517220170822144857	2	65	1	4	2	2	3	0	0	1	2	2	1	1	1	1	1	1	1	2	2	5									2	2	2	2	3	4	2	1	3			3	0	1	1	0	1	3	2
10000008235849206286517220170822120731	2	30	4	4	2	2	3	0	0	2	1	3	3	1	2	2	1	1	2	2	2	9									2	2	2	2	3	2	2	3	3			3	1	0	0	0	1	1	0
10000008535849206286517220170822140214	2	78	2	1	1	1	3	0	0	2	2	2	2	1	1	1	1	1	1	1	1	6									1	2	1	1	3	4	1	2	3			3	0	1	1	0	0	3	1
10000021635849206286728520170901190425	1	26	4	4	2	2	3	0	0	2	1	3	3	2	1	2	1	1	2	2	2	7						2	2	2			2	2	3	2	2	3	3			3	0	0	0	1	1	1	0
10000047035849206286728520170913103226	1	25	4	1	2	2	3	0	0	2	1	2	2	1	1	1	1	1	2	1	1	8						2	2	1			2	2	3	2	1	3	3			3	1	1	1	1	0	1	0
10000002935849206286305220170822155257	1	66	1	4	1	1	3	0	0	2	2	2	2	1	1	1	2	1	1	2	1	8						1	3	1			1	1	3	4	2	1	3			3	1	1	1	1	1	3	2
10000011135849206286723620170901201038	1	48	2	4	1	1	3	0	0	1	1	1	1	1	1	1	1	1	1	2	1	7						2	1	1			1	1	3	3	2	2	3			3	0	1	1	1	1	2	1
10000002935849206286513120170822120557	1	59	1	2	1	1	3	0	0	1	1	3	3	1	1	1	1	1	2	1	1	10						1	2	2			3	1	3	3	2	1	3			3	1	0	0	1	1	2	2
10000003035849206286513120170822122110	1	48	1	4	1	2	3	0	0	2	1	1	1	1	1	1	2	1	2	1	2	9						1	2	2			3	2	3	3	2	1	3			3	1	1	1	1	1	2	2
10000049535849206286728520170913160811	2	26	4	4	2	2	3	0	0	2	1	2	2	1	1	1	1	1	1	1	1	5						2	2	1			2	2	3	2	2	3	3			3	0	1	1	0	1	1	0
10000007835849206287104820170821104759	2	43	2	1	1	1	3	0	0	2	1	2	2	1	1	1	1	1	2	2	1	6						1	3	2			2	3	3	3	1	2	3			3	0	1	1	0	0	2	1
10000007335849206286913320170822103804	1	74	1	1	1	2	3	0	0	1	2	3	2	1	1	1	98	1	1	1	98	10						1	2	1			2	2	3	4	1	1	3			3	1	0	1	1	0	3	2
10000006835849206286913320170821175138	1	43	2	4	1	2	3	0	0	2	1	3	3	1	1	1	1	1	1	1	1	6						1	2	2			2	2	3	3	2	2	3			3	0	0	0	1	1	2	1
10000002135849206286513120170822100645	1	33	2	4	2	2	3	0	0	2	1	2	2	1	1	1	1	1	2	2	1	6						1	2	2			2	2	3	2	2	2	3			3	0	1	1	1	1	1	1
10000022235849206286728520170901193457	1	33	2	4	2	2	3	0	0	2	1	2	2	2	1	1	2	1	2	1	1	5						2	2	1			2	2	3	2	2	2	3			3	0	1	1	1	1	1	1
10000008035849206286507320170822082609	2	51	2	4	1	2	3	0	0	2	1	2	2	1	1	1	1	1	2	2	1	7						1	2	2			2	2	3	3	2	2	3			3	0	1	1	0	1	2	1
10000008535849206286538820170822112416	1	20	2	2	2	2	3	0	0	1	1	2	2	1	1	1	1	1	1	98	1	5						3	2	2			2	2	3	1	2	2	3			3	0	1	1	1	1	0	1
10000008935849206286538820170822121202	1	80	1	1	2	2	3	0	0	2	2	1	1	1	1	1	1	1	2	2	1	5						1	1	1			3	1	3	4	1	1	3			3	0	1	1	1	0	3	2
10000009535849206286538820170822152628	2	43	1	2	2	2	3	0	0	2	1	1	1	1	1	1	1	1	1	2	1	1						1	2	2			2	2	3	3	2	1	3			3	0	1	1	0	1	2	2
10000011835849206287173320170901165157	1	51	1	2	2	2	3	0	0	2	2	2	2	1	1	1	1	1	2	2	1	7									2	2	2	2	3	3	2	1	3			3	0	1	1	1	1	2	2
10000010735849206286449820170901124840	1	20	4	4	2	2	3	0	0	2	1	2	2	1	1	1	1	1	1	2	1	8									2	2	2	2	3	1	2	3	3			3	1	1	1	1	1	0	0
10000000435849206286314420170821101728	2	38	4	1	1	1	3	0	0	2	1	3	3	1	1	1	2	1	2	2	1	8									2	2	2	1	3	2	1	3	3			3	1	0	0	0	0	1	0
10000020535849206286728520170901175314	2	28	4	1	1	1	3	0	0	2	1	3	3	1	1	1	1	1	1	2	1	9									1	2	2	2	3	2	1	3	3			3	1	0	0	0	0	1	0
10000010235849206286449820170901110007	2	38	5	2	2	2	3	0	0	2	1	2	3	1	1	1	1	1	1	2	1	5									2	2	2	2	3	2	2	3	3			3	0	1	0	0	1	1	0
10000018235849206286728520170901143819	2	43	4	2	2	2	3	0	0	1	1	1	1	1	1	2	1	1	1	2	1	8									1	2	1	1	3	3	2	3	3			3	1	1	1	0	1	2	0
10000018835849206286728520170901151640	2	40	4	4	2	2	3	0	0	2	1	3	3	1	1	1	1	1	2	2	1	8									1	2	2	2	3	3	2	3	3			3	1	0	0	0	1	2	0
10000019135849206286728520170901152942	2	41	4	4	1	1	3	0	0	2	1	2	2	1	1	1	1	1	2	1	1	8									1	2	1	2	3	3	2	3	3			3	1	1	1	0	1	2	0
10000007835849206286951320170821104811	2	72	1	1	1	1	3	2	0	2	2	98	3	1	1	1	1	1	2	2	1	5									2	2	2	2	3	4	1	1	3	2		3	0		0	0	0	3	2
10000000835849206286314420170821132112	1	55	2	2	1	1	3	0	0	2	2	3	2	1	1	1	1	1	1	2	2	8									1	2	1	1	3	3	2	2	3			3	1	0	1	1	1	2	1
10000008235849206286951320170821114918	1	30	4	1	2	2	3	0	0	2	2	3	3	1	1	1	1	1	1	1	1	6									2	2	2	2	3	2	1	3	3			3	0	0	0	1	0	1	0
10000008035849206286951320170821111700	2	42	5	1	2	2	3	0	0	2	1	3	3	1	1	2	1	1	2	2	1	6									2	2	2	2	3	3	1	3	3			3	0	0	0	0	0	2	0
10000018935849206286728520170901152054	2	44	2	2	2	2	3	0	0	2	1	2	1	1	1	1	1	1	1	2	1	7									2	2	1	1	3	3	2	2	3			3	0	1	1	0	1	2	1
10000020435849206286728520170901174403	2	43	2	4	2	2	3	0	0	2	1	3	3	1	1	1	1	1	1	2	1	7									1	2	2	2	3	3	2	2	3			3	0	0	0	0	1	2	1
10000017935849206286625320170901120308	2	21	1	4	2	2	3	0	0	2	1	2	2	1	1	1	1	1	2	1	1	5									1	2	1	1	3	1	2	1	3			3	0	1	1	0	1	0	2
10000009035849206286951320170821153517	2	66	2	1	1	1	3	0	0	2	2	3	3	1	1	1	1	1	2	2	1	5									2	2	2	2	3	4	1	2	3			3	0	0	0	0	0	3	1
10000006935849206286514920170821104223	1	37	2	1	2	2	3	0	0	2	2	2	2	1	1	1	1	1	2	2	1	5									2	2	2	2	3	2	1	2	3			3	0	1	1	1	0	1	1
10000007735849206286514920170821150723	1	48	2	1	2	2	3	0	0	2	1	1	1	1	1	1	1	1	1	2	1	5									1	2	3	2	3	3	1	2	3			3	0	1	1	1	0	2	1
10000017535849206286728520170901135650	2	36	2	4	2	1	3	0	0	1	1	2	2	1	1	1	1	1	2	2	1	8									1	2	2	2	3	2	2	2	3			3	1	1	1	0	1	1	1
10000006735849206286514920170821100037	2	28	3	1	2	2	3	0	0	2	2	3	3	1	1	1	1	1	2	2	1	7									3	2	3	3	3	2	1	2	3			3	0	0	0	0	0	1	1
10000007535849206286760820170821105005	1	53	1	2	2	2	3	0	0	2	2	1	1	1	1	1	1	1	1	2	1	4									2	2	2	1	3	3	2	1	3			3	0	1	1	1	1	2	2
10000044435849206286728520170912113716	1	27	1	4	2	2	3	0	0	2	1	1	1	1	1	2	2	1	2	2	2	4									2	2	2	2	3	2	2	1	3			3	0	1	1	1	1	1	2
10000018135849206286625320170901130844	1	20	1	4	2	2	3	0	0	2	1	3	3	1	1	1	1	1	1	1	1	7									2	2	1	1	3	1	2	1	3			3	0	0	0	1	1	0	2
10000008935849206286951320170821151828	2	47	1	1	2	1	3	0	0	2	1	3	3	1	1	1	1	1	1	1	1	8									2	2	2	2	3	3	1	1	3			3	1	0	0	0	0	2	2
10000007435849206286760820170821102817	1	39	1	4	2	2	3	0	0	2	2	2	2	1	1	1	1	1	2	1	1	6									2	2	2	2	3	2	2	1	3			3	0	1	1	1	1	1	2
10000006235849206286195720170821100527	1	51	2	1	2	2	3	0	0	2	2	3	3	1	1	1	1	1	1	1	1	4									2	2	2	2	3	3	1	2	3			3	0	0	0	1	0	2	1
10000007435849206286517220170821150221	1	23	4	4	2	1	3	0	0	2	1	2	3	1	2	1	1	1	1	2	2	6									3	2	2	2	3	1	2	3	3			3	0	1	0	1	1	0	0
10000006935849206286517220170821121902	2	35	2	1	2	1	3	0	0	2	2	2	2	2	2	1	1	1	1	2	2	8									2	2	2	2	3	2	1	2	3			3	1	1	1	0	0	1	1
10000006835849206286517220170821120637	1	21	1	4	2	2	3	0	0	1	2	1	1	1	1	1	1	1	2	1	1	5									2	2	2	2	3	1	2	1	3			3	0	1	1	1	1	0	2
10000009835849206286775620170901103822	2	41	5	1	2	2	3	1	0	2	1	3	2	1	1	1	1	1	1	1	1	6						3	2	2			2	2	3	3	1	3	3	1		3	0	0	1	0	0	2	0
10000010235849206286723620170901114325	1	19	2	4	2	2	3	0	0	1	1	3	3	1	1	1	1	1	1	1	1	5						1	2	2			2	2	3	1	2	2	3			3	0	0	0	1	1	0	1
10000000335849206286889520170821115039	1	73	4	1	1	1	3	0	0	2	2	3	2	1	1	1	1	1	1	1	1	5						2	2	2			2	2	3	4	1	3	3			3	0	0	1	1	0	3	0
10000005635849206286913320170821094810	2	21	2	1	2	1	3	0	0	1	2	2	3	1	1	1	1	1	2	1	1	6						2	2	2			2	2	3	1	1	2	3			3	0	1	0	0	0	0	1
10000019435849206286728520170901165143	2	58	1	4	2	2	3	0	0	2	1	1	1	1	1	1	1	1	2	1	2	5						1	1	1			1	1	3	3	2	1	3			3	0	1	1	0	1	2	2
10000002035849206286305220170821144545	1	42	1	4	2	2	3	0	0	2	1	2	2	1	2	1	1	1	2	2	1	5						1	1	1			1	1	3	3	2	1	3			3	0	1	1	1	1	2	2
10000020835849206286885320170901112512	2	42	1	4	2	2	3	0	0	2	2	3	3	1	1	1	1	1	1	2	2	5						1	2	2			2	2	3	3	2	1	3			3	0	0	0	0	1	2	2
10000007835849206286885320170821105328	2	37	4	1	2	2	3	0	0	2	2	3	3	1	1	1	1	1	2	2	1	5						3	2	2			2	2	3	2	1	3	3			3	0	0	0	0	0	1	0
10000007935849206286885320170821130517	2	28	4	1	2	2	3	0	0	2	1	2	2	1	1	1	1	1	1	1	1	6						1	2	2			2	2	3	2	1	3	3			3	0	1	1	0	0	1	0
10000020835849206286728520170901181633	2	34	2	1	2	2	3	0	0	2	1	2	2	1	1	1	1	1	2	2	2	7						1	1	2			1	1	3	2	1	2	3			3	0	1	1	0	0	1	1
10000006435849206286913320170821165226	2	32	2	1	1	1	3	0	0	2	2	3	3	1	1	1	1	1	1	2	2	6						1	1	2			1	1	3	2	1	2	3			3	0	0	0	0	0	1	1
10000007235849206286507320170821110236	1	24	1	4	2	2	3	1	0	1	1	3	3	1	1	1	1	1	2	2	1	10						2	1	2			1	1	3	1	2	1	3	1		3	1	0	0	1	1	0	2
10000001635849206286305220170821115317	1	55	2	4	1	1	3	2	0	2	2	2	2	1	1	1	1	1	1	1	1	5						1	2	2			2	2	3	3	2	2	3	2		3	0	1	1	1	1	2	1
10000007335849206286507320170821111519	1	29	2	4	2	1	3	0	0	2	1	2	2	1	1	1	1	1	1	1	1	7						1	2	2			2	2	3	2	2	2	3			3	0	1	1	1	1	1	1
10000019235849206286728520170901162459	1	26	1	4	2	2	3	0	0	2	1	3	3	1	1	2	1	1	2	2	2	7						2	2	2			2	2	3	2	2	1	3			3	0	0	0	1	1	1	2
10000021535849206286885320170901132906	1	24	1	1	2	2	3	0	0	2	1	3	3	1	1	1	2	1	1	2	1	10						1	2	2			1	1	3	1	1	1	3			3	1	0	0	1	0	0	2
10000001735849206286305220170821134052	2	66	3	2	1	1	3	0	0	2	2	3	3	1	1	1	1	1	1	2	1	7						1	1	2			1	1	3	4	2	2	3			3	0	0	0	0	1	3	1
[truncated: 4,256 more rows]
[truncated: 5 more columns]

## Sheet: Variable View
Name variable	Label	Values	Description
ID_VISITA	Questionnaire number
V2	gender	1	male
		2	female
V3	age
V6	schooling	1	elementary school
		2	high school
		3	Vocational education
		4	College
		5	Graduate education (specialization, master's degree, PhD)
V7	Self-reported race/ethnicity	1	White
		2	Black
		3	Asian
		4	Mixed
		5	Indigenous
		6	Did not answer
		98	missing
V8	Current health problems	1	Yes
		2	No
V9	Occasional or continued use of medications	1	Yes
		2	No
V11_R1	Where do you usually obtain these medicines? (first answer)	1	Brazilian Unified Health System (SUS)
		2	Brazilian Popular Pharmacy Program (Programa Farmácia Popular)
		3	Private pharmacy
		98	missing
V11_R2	Where do you usually obtain these medicines? (second answer)	1	Brazilian Unified Health System (SUS)
		2	Brazilian Popular Pharmacy Program (Programa Farmácia Popular)
		3	Private pharmacy
		98	missing
V11_R3	Where do you usually obtain these medicines? (third answer)	1	Brazilian Unified Health System (SUS)
		2	Brazilian Popular Pharmacy Program (Programa Farmácia Popular)
		3	Private pharmacy
		98	missing
V21	Difficulty in understanding medication labels	1	Very difficult
		2	Difficult
		3	Not difficult
		98	Do not know/Did not answer
V22	Difficulty in reading medication labels	1	Very difficult
		2	Difficult
		3	Not difficult
		98	Do not know/Did not answer
V26	In your opinion, is it important that the package inform about what the medicine is used for?	1	Yes
		2	No
		98	missing
V27	In your opinion, is it important that the package inform about who should not take the medicine?	1	Yes
		2	No
		98	missing
V28_a to V28_f	In your opinion, what should contribute to improve medicine labels:
V28_a	Increasing the font size?	1	Yes
		2	No
		98	missing
V28_b	Highlighting the number of milligrams with colors?	1	Yes
		2	No
		98	missing
V28_c	Writing the expiration date with a larger font size and in black font?	1	Yes
		2	No
		98	missing
V28_d	Using less colorful packages?	1	Yes
		2	No
		98	missing
V28_e	Reducing the size of company's logo?	1	Yes
		2	No
		98	missing
V28_f	Using colors or draws to differentiate what each medicine is used for?	1	Yes
		2	No
		98	missing
V29	On a scale from 1 to 10, how satisfied are you with drug labels available in Brazil?	1
		2
		3
		4
		5
		6
		7
		8
		9
		10
V30	PROTOTYPE 1 – Considering these four packages, which is the smallest font size that you find comfortable to read?	1	Package 1 (prototype 1)
		2	Package 2 (prototype 2)
		3	Package 3 (prototype 3)
		4	Package 4 (prototype 4)
		98	Do not know/Did not answer
V33	PROTOTYPE 8– In which of these two packages do you think it is easier to read drug information?	1	Package A (original)
		2	Package B (prototype)
		3	Indifferent
		98	Do not know/Did not answer
V34	PROTOTYPE 2 – Which pair of packages makes it easier to see that the number of milligrams is different between the two packages?	1	Pair of Packages A (original)
		2	Pair of Packages B (prototype)
		3	Indifferent
		98	Do not know/Did not answer
V35	PROTÓTIPO 6 – In which of these two packages is it easier to find the drug expiration date?	1	Package A (original)
		2	Package B (prototype)
		3	Indifferent
		98	Do not know/Did not answer
V36	PROTOTYPE 9 – In which of these two packages is it easier to read the drug name?	1	Package A (original)
		2	Package B (prototype)
		3	Indifferent
		98	Do not know/Did not answer
V37	PROTOTYPE 3 – In which of these two packages can drug information be more easily read?	1	Package A (original)
		2	Package B (prototype)
		3	Indifferent
		98	Do not know/Did not answer
V38	PROTOTYPE 7 – In which of these pairs do you think is easier to identify that they are two different medicines?	1	Pair of Packages A (original)
		2	Pair of Packages B (prototype)
		3	Indifferent
		98	Do not know/Did not answer
V39	PROTOTYPE 10 – In which of these packages is it easier to read the drug name?	1	Pair of Packages A (original)
		2	Pair of Packages B (prototype)
		3	Indifferent
		98	Do not know/Did not answer
V40	PROTOTYPE 4 – In which of these two packages can drug information be more easily read?	1	Package A (original)
		2	Package B (prototype)
		3	Indifferent
		98	Do not know/Did not answer
V41	PROTÓTIPO 11 – In which of these two packages is it easier to read the drug expiration date?	1	Package A (original)
		2	Package B (prototype)
		3	Indifferent
		98	Do not know/Did not answer
V42	PROTOTYPE 12 – In which of these pairs of packages is it easier to visualize important information for those taking the medicine?	1	Pair of Packages A (original)
		2	Pair of Packages B (prototype)
		3	Indifferent
		98	Do not know/Did not answer
V43	PROTOTYPE 13 – In which of these pairs of packages is it easier to visualize important information for those taking the medicine?	1	Pair of Packages A (original)
		2	Pair of Packages B (prototype)
		3	Indifferent
		98	Do not know/Did not answer
V45	Personal income	1,00	No income
		2,00	Up to 1 minimum wage
		3,00	1 to 2 minimum wages
		4,00	2 to 5 minimum wages
		5,00	5 to 10 minimum wages
		6,00	more than 10 minimum wages
		98,00	Do not know/Did not answer
idade	Age	1,00	18 to 24 years
		2,00	25 to 39 years
		3,00	40 to 59 years
		4,00	60 years or more
raca	Self-reported race/ethnicity	1,00	white
		2,00	Not-white
escola	Schooling	1,00	elementary school
		2,00	high school
		3,00	college
local1	Source of medication supply	1,00	Government (SUS)
		2,00	Government (Programa Farmácia Popular)
		3,00	commercial
local2	Source of medication supply	1,00	Government (SUS)
		2,00	Government (Programa Farmácia Popular)
		3,00	commercial
local3	Source of medication supply	1,00	Government (SUS)
		2,00	Government (Programa Farmácia Popular)
		3,00	commercial
rendac	Personal income	1,00	No income
		2,00	Up to 1 minimum wage
		3,00	1 to 5 minimum wages
		4,00	5 or more minimum wages
satisf	Overall satisfaction with medication labels, dichotomized by the median	,00	No
		1,00	Yes
entende	Difficulty in understanding medication labels	,00	No
		1,00	Yes
ler	Difficulty in reading medication labels	,00	No
		1,00	Yes
sexo	Gender	0	female
		1	male
raca1	Self-reported race/ethnicity	,00	white
		1,00	Not-white
idade4c	Age	,00	18 to 24 years
		1,00	25 to 39 years
		2,00	40 to 59 years
		3,00	60 years or more
escola3c	Schooling	,00	college
		1,00	high school
		2,00	elementary school
problem	Current health problems	,00	No
		1,00	Yes
usomed	Occasional or continued use of medications	,00	No
		1,00	Yes
renda2	Personal income	,00	No income
		1,00	with income
V42a	Preference for the horizontal prototype	0	No
		1	Yes
V43a	Preference for horizontal prototype with highlighted dose	0	No
		1	Yes
